# Supplementary material for: 3,5-Bis(4-chloro­benzyl­idene)-1-methyl­piperidin-4-one
Source: Acta Crystallogr Sect E Struct Rep Online. 2011 Mar 2;67(Pt 4):o760–1. doi: 10.1107/S1600536811006994 (PMC3099892; doi:10.1107/S1600536811006994)
Supplement: Supplementary file 1 [file e-67-0o760-sup1.cif]

##############################################################################
###                                                                        ###
###        Electronic paper (Acta Crystallographica Section E)             ###
###                                                                        ###
##############################################################################
#                                                                            #
# This CIF contains the data in a paper accepted for publication in Acta     #
# Crystallographica Section E. It conforms to the requirements of Notes      #
# for Authors for Section E, and has been peer reviewed under the auspices   #
# of the IUCr Commission on Journals.                                        #
#                                                                            #
# Full details of the Crystallographic Information File format               #
# are given in the paper "The Crystallographic Information File (CIF):       #
# a New Standard Archive File for Crystallography" by S. R. Hall, F. H.      #
# Allen and I. D. Brown [Acta Cryst. (1991), A47, 655-685].                  #
#                                                                            #
# The current version of the core CIF dictionary is obtainable from          #
# ftp://ftp.iucr.org/pub/cif_core.dic. The current version number is 2.4.    #
#                                                                            #
# Software is freely available for graphical display of the structure(s) in  #
# this CIF.  For information consult the CIF home page http://www.iucr.org/  #
# cif/home.html                                                              #
#                                                                            #
# This file may be used for bona fide research purposes within the           #
# scientific community so long as proper attribution is given to the journal # 
# article from which it was obtained.                                        #
#                                                                            #
##############################################################################
                                             
data_I
_audit_creation_method     SHELXL-97
_chemical_name_systematic
;
3,5-Bis(4-chlorobenzylidene)-1-methylpiperidin-4-one
;
_chemical_name_common     ?
_chemical_formula_moiety     'C20 H17 Cl2 N O'
_chemical_formula_sum     'C20 H17 Cl2 N O'
_chemical_formula_iupac     'C20 H17 Cl2 N O'
_chemical_formula_weight     358.25
_chemical_melting_point     ?
_symmetry_cell_setting     monoclinic
_symmetry_space_group_name_H-M     'P 21/n'
_symmetry_space_group_name_Hall     '-P 2yn'
loop_
    _symmetry_equiv_pos_as_xyz
    'x, y, z'
    '-x+1/2, y+1/2, -z+1/2'
    '-x, -y, -z'
    'x-1/2, -y-1/2, z-1/2'
_cell_length_a     5.4568(11)
_cell_length_b     13.916(3)
_cell_length_c     22.289(4)
_cell_angle_alpha     90.00
_cell_angle_beta     90.847(3)
_cell_angle_gamma     90.00
_cell_volume     1692.4(6)
_cell_formula_units_Z     4
_cell_measurement_reflns_used     2327
_cell_measurement_theta_min     2.43
_cell_measurement_theta_max     25.21
_cell_measurement_temperature     100(2)
_exptl_crystal_description     plate
_exptl_crystal_colour     yellow
_exptl_crystal_size_max     0.23
_exptl_crystal_size_mid     0.18
_exptl_crystal_size_min     0.08
_exptl_crystal_density_diffrn     1.406
_exptl_crystal_density_meas     ?
_exptl_crystal_density_method     'not measured'
_exptl_crystal_F_000     744
_exptl_absorpt_coefficient_mu     0.390
_exptl_absorpt_correction_type     multi-scan
_exptl_absorpt_process_details     '(SADABS; Bruker, 2001)'
_exptl_absorpt_correction_T_min     0.9157
_exptl_absorpt_correction_T_max     0.9695
_exptl_special_details
;
;
_diffrn_ambient_temperature     100(2)
_diffrn_radiation_type     MoK\a
_diffrn_radiation_wavelength     0.71073
_diffrn_radiation_source     'fine-focus sealed tube'
_diffrn_radiation_monochromator     graphite
_diffrn_measurement_device_type     'Bruker SMART APEX II CCD'
_diffrn_measurement_method     \w
_diffrn_detector_area_resol_mean     ?
_diffrn_reflns_number     14890
_diffrn_reflns_av_R_equivalents     0.0421
_diffrn_reflns_av_sigmaI/netI     0.0343
_diffrn_reflns_theta_min     1.83
_diffrn_reflns_theta_max     26.37
_diffrn_reflns_theta_full     26.37
_diffrn_measured_fraction_theta_max     1.000
_diffrn_measured_fraction_theta_full     1.000
_diffrn_reflns_limit_h_min     -6
_diffrn_reflns_limit_h_max     6
_diffrn_reflns_limit_k_min     -17
_diffrn_reflns_limit_k_max     17
_diffrn_reflns_limit_l_min     -27
_diffrn_reflns_limit_l_max     27
_refine_special_details
;
Refinement of <i>F</i>^2^ against ALL reflections. The weighted <i>R</i>-factor
<i>wR</i> and goodness of fit <i>S</i> are based on <i>F</i>^2^, conventional
<i>R</i>-factors <i>R</i> are based on <i>F</i>, with <i>F</i> set to zero for
negative <i>F</i>^2^. The threshold expression of <i>F</i>^2^ >
\s(<i>F</i>^2^) is used only for calculating <i>R</i>-factors(gt) <i>etc</i>.
and is not relevant to the choice of reflections for refinement.
<i>R</i>-factors based on <i>F</i>^2^ are statistically about twice as large
as those based on <i>F</i>, and <i>R</i>- factors based on ALL data will be
even larger.
;
_reflns_number_total     3461
_reflns_number_gt     2830
_reflns_threshold_expression     I>2\s(I)
_refine_ls_structure_factor_coef     Fsqd
_refine_ls_matrix_type     full
_refine_ls_R_factor_all     0.0459
_refine_ls_R_factor_gt     0.0343
_refine_ls_wR_factor_gt     0.0748
_refine_ls_wR_factor_ref     0.0802
_refine_ls_goodness_of_fit_ref     1.029
_refine_ls_restrained_S_all     1.029
_refine_ls_number_reflns     3461
_refine_ls_number_parameters     218
_refine_ls_number_restraints     0
_refine_ls_hydrogen_treatment     constr
_refine_ls_weighting_scheme     calc
_refine_ls_weighting_details
         'calc w=1/[\s^2^(Fo^2^)+(0.0300P)^2^+0.8500P] where P=(Fo^2^+2Fc^2^)/3'
_atom_sites_solution_hydrogens     geom
_atom_sites_solution_primary     direct
_atom_sites_solution_secondary     difmap
_refine_ls_shift/su_max     0.001
_refine_ls_shift/su_mean     0.000
_refine_diff_density_max     0.272
_refine_diff_density_min     -0.276
_refine_ls_extinction_method     none
_refine_ls_extinction_coef     ?
loop_
    _atom_type_symbol
    _atom_type_description
    _atom_type_scat_dispersion_real
    _atom_type_scat_dispersion_imag
    _atom_type_scat_source
    'C' 'C' 0.0033 0.0016
                         'International Tables Vol C Tables 4.2.6.8 and 6.1.1.4'
    'H' 'H' 0.0000 0.0000
                         'International Tables Vol C Tables 4.2.6.8 and 6.1.1.4'
    'N' 'N' 0.0061 0.0033
                         'International Tables Vol C Tables 4.2.6.8 and 6.1.1.4'
    'O' 'O' 0.0106 0.0060
                         'International Tables Vol C Tables 4.2.6.8 and 6.1.1.4'
    'Cl' 'Cl' 0.1484 0.1585
                         'International Tables Vol C Tables 4.2.6.8 and 6.1.1.4'
_computing_data_collection     'APEX2 (Bruker, 2007)'
_computing_cell_refinement     'SAINT (Bruker, 2007)'
_computing_data_reduction     'SAINT (Bruker, 2007)'
_computing_structure_solution     'SHELXS97 (Sheldrick, 2008)'
_computing_structure_refinement     'SHELXL97 (Sheldrick, 2008)'
_computing_molecular_graphics     'SHELXTL (Sheldrick, 2008)'
_computing_publication_material     'SHELXTL (Sheldrick, 2008)'
loop_
    _atom_site_type_symbol
    _atom_site_label
    _atom_site_fract_x
    _atom_site_fract_y
    _atom_site_fract_z
    _atom_site_U_iso_or_equiv
    _atom_site_adp_type
    _atom_site_calc_flag
    _atom_site_refinement_flags
    _atom_site_occupancy
    _atom_site_disorder_assembly
    _atom_site_disorder_group
    Cl Cl1 0.64148(8) 0.85150(3) 0.742372(19) 0.02375(12) Uani d . 1 . .
    Cl Cl2 0.64623(9) 0.87411(3) 0.01133(2) 0.02727(13) Uani d . 1 . .
    O O1 0.1157(2) 0.92396(9) 0.37523(5) 0.0245(3) Uani d . 1 . .
    N N1 0.5768(3) 0.71047(10) 0.37453(6) 0.0191(3) Uani d . 1 . .
    C C1 0.7423(4) 0.62787(13) 0.37437(8) 0.0245(4) Uani d . 1 . .
    H H1A 0.7070 0.5863 0.4087 0.037 Uiso calc R 1 . .
    H H1B 0.9123 0.6503 0.3773 0.037 Uiso calc R 1 . .
    H H1C 0.7187 0.5916 0.3370 0.037 Uiso calc R 1 . .
    C C2 0.6145(3) 0.76651(12) 0.42936(8) 0.0187(4) Uani d . 1 . .
    H H2A 0.7803 0.7953 0.4295 0.022 Uiso calc R 1 . .
    H H2B 0.6023 0.7239 0.4648 0.022 Uiso calc R 1 . .
    C C3 0.4243(3) 0.84484(12) 0.43294(8) 0.0172(4) Uani d . 1 . .
    C C4 0.3040(3) 0.87585(12) 0.37573(8) 0.0188(4) Uani d . 1 . .
    C C5 0.4283(3) 0.84936(12) 0.31884(8) 0.0170(4) Uani d . 1 . .
    C C6 0.6202(3) 0.77144(12) 0.32221(8) 0.0183(4) Uani d . 1 . .
    H H6A 0.6132 0.7321 0.2852 0.022 Uiso calc R 1 . .
    H H6B 0.7852 0.8007 0.3255 0.022 Uiso calc R 1 . .
    C C7 0.3539(3) 0.89000(12) 0.48316(8) 0.0181(4) Uani d . 1 . .
    H H7A 0.2281 0.9364 0.4772 0.022 Uiso calc R 1 . .
    C C8 0.4384(3) 0.87971(12) 0.54539(8) 0.0176(4) Uani d . 1 . .
    C C9 0.2897(3) 0.91907(12) 0.59029(8) 0.0190(4) Uani d . 1 . .
    H H9A 0.1438 0.9519 0.5788 0.023 Uiso calc R 1 . .
    C C10 0.3496(3) 0.91133(13) 0.65039(8) 0.0201(4) Uani d . 1 . .
    H H10A 0.2454 0.9374 0.6800 0.024 Uiso calc R 1 . .
    C C11 0.5648(3) 0.86468(12) 0.66671(8) 0.0187(4) Uani d . 1 . .
    C C12 0.7215(3) 0.82827(12) 0.62392(8) 0.0194(4) Uani d . 1 . .
    H H12A 0.8710 0.7983 0.6358 0.023 Uiso calc R 1 . .
    C C13 0.6586(3) 0.83584(12) 0.56397(8) 0.0191(4) Uani d . 1 . .
    H H13A 0.7662 0.8109 0.5347 0.023 Uiso calc R 1 . .
    C C14 0.3592(3) 0.89801(12) 0.26932(8) 0.0176(4) Uani d . 1 . .
    H H14A 0.2328 0.9438 0.2755 0.021 Uiso calc R 1 . .
    C C15 0.4450(3) 0.89257(12) 0.20763(8) 0.0174(4) Uani d . 1 . .
    C C16 0.2956(3) 0.93346(13) 0.16272(8) 0.0204(4) Uani d . 1 . .
    H H16A 0.1495 0.9655 0.1739 0.024 Uiso calc R 1 . .
    C C17 0.3543(3) 0.92871(13) 0.10259(8) 0.0206(4) Uani d . 1 . .
    H H17A 0.2491 0.9560 0.0728 0.025 Uiso calc R 1 . .
    C C18 0.5693(3) 0.88342(12) 0.08676(8) 0.0192(4) Uani d . 1 . .
    C C19 0.7270(3) 0.84500(12) 0.12966(8) 0.0199(4) Uani d . 1 . .
    H H19A 0.8760 0.8155 0.1181 0.024 Uiso calc R 1 . .
    C C20 0.6655(3) 0.84995(12) 0.18978(8) 0.0191(4) Uani d . 1 . .
    H H20A 0.7742 0.8241 0.2193 0.023 Uiso calc R 1 . .
loop_
    _atom_site_aniso_label
    _atom_site_aniso_U_11
    _atom_site_aniso_U_22
    _atom_site_aniso_U_33
    _atom_site_aniso_U_12
    _atom_site_aniso_U_13
    _atom_site_aniso_U_23
    Cl1 0.0283(3) 0.0252(2) 0.0177(2) 0.00033(19) 0.00000(17) -0.00001(17)
    Cl2 0.0321(3) 0.0321(3) 0.0177(2) 0.0028(2) 0.00405(18) 0.00208(18)
    O1 0.0208(7) 0.0300(7) 0.0229(7) 0.0082(6) 0.0024(5) 0.0004(6)
    N1 0.0227(8) 0.0170(7) 0.0175(7) 0.0018(6) 0.0019(6) 0.0001(6)
    C1 0.0325(11) 0.0186(9) 0.0226(10) 0.0051(8) 0.0020(8) 0.0000(7)
    C2 0.0185(9) 0.0194(9) 0.0181(9) 0.0016(7) 0.0020(7) 0.0010(7)
    C3 0.0154(8) 0.0177(9) 0.0187(9) -0.0027(7) 0.0025(7) 0.0016(7)
    C4 0.0177(9) 0.0164(9) 0.0224(9) -0.0014(7) 0.0021(7) -0.0005(7)
    C5 0.0151(8) 0.0172(8) 0.0187(9) -0.0016(7) -0.0007(7) -0.0023(7)
    C6 0.0180(9) 0.0196(9) 0.0173(9) 0.0020(7) 0.0017(7) -0.0005(7)
    C7 0.0161(8) 0.0173(8) 0.0209(9) 0.0005(7) 0.0016(7) 0.0022(7)
    C8 0.0190(9) 0.0154(8) 0.0186(9) -0.0025(7) 0.0028(7) 0.0002(7)
    C9 0.0158(9) 0.0175(9) 0.0237(9) 0.0014(7) 0.0015(7) -0.0002(7)
    C10 0.0198(9) 0.0211(9) 0.0197(9) -0.0013(7) 0.0049(7) -0.0030(7)
    C11 0.0214(9) 0.0175(9) 0.0172(9) -0.0038(7) 0.0008(7) -0.0005(7)
    C12 0.0161(9) 0.0191(9) 0.0229(9) 0.0004(7) -0.0001(7) 0.0009(7)
    C13 0.0185(9) 0.0198(9) 0.0193(9) 0.0005(7) 0.0056(7) -0.0025(7)
    C14 0.0153(8) 0.0160(8) 0.0215(9) -0.0001(7) 0.0001(7) -0.0021(7)
    C15 0.0181(9) 0.0154(8) 0.0188(9) -0.0028(7) 0.0007(7) -0.0010(7)
    C16 0.0189(9) 0.0195(9) 0.0229(9) 0.0014(7) 0.0011(7) 0.0008(7)
    C17 0.0204(9) 0.0213(9) 0.0199(9) -0.0006(7) -0.0033(7) 0.0035(7)
    C18 0.0229(9) 0.0173(9) 0.0176(9) -0.0046(7) 0.0027(7) 0.0009(7)
    C19 0.0175(9) 0.0192(9) 0.0230(9) -0.0017(7) 0.0019(7) -0.0004(7)
    C20 0.0177(9) 0.0193(9) 0.0202(9) -0.0005(7) -0.0015(7) 0.0013(7)
_geom_special_details
;
All e.s.d.'s (except the e.s.d. in the dihedral angle between two l.s. planes)
are estimated using the full covariance matrix. The cell e.s.d.'s are taken
into account individually in the estimation of e.s.d.'s in distances, angles
and torsion angles; correlations between e.s.d.'s in cell parameters are only
used when they are defined by crystal symmetry. An approximate (isotropic)
treatment of cell e.s.d.'s is used for estimating e.s.d.'s involving l.s.
planes.
;
loop_
    _geom_bond_atom_site_label_1
    _geom_bond_atom_site_label_2
    _geom_bond_site_symmetry_2
    _geom_bond_distance
    _geom_bond_publ_flag
    Cl1 C11 . 1.7412(18) ?
    Cl2 C18 . 1.7437(18) ?
    O1 C4 . 1.226(2) ?
    N1 C2 . 1.462(2) ?
    N1 C1 . 1.462(2) ?
    N1 C6 . 1.464(2) ?
    C1 H1A . 0.9800 ?
    C1 H1B . 0.9800 ?
    C1 H1C . 0.9800 ?
    C2 C3 . 1.508(2) ?
    C2 H2A . 0.9900 ?
    C2 H2B . 0.9900 ?
    C3 C7 . 1.345(2) ?
    C3 C4 . 1.489(2) ?
    C4 C5 . 1.493(2) ?
    C5 C14 . 1.344(2) ?
    C5 C6 . 1.509(2) ?
    C6 H6A . 0.9900 ?
    C6 H6B . 0.9900 ?
    C7 C8 . 1.462(2) ?
    C7 H7A . 0.9500 ?
    C8 C13 . 1.405(2) ?
    C8 C9 . 1.408(2) ?
    C9 C10 . 1.378(2) ?
    C9 H9A . 0.9500 ?
    C10 C11 . 1.386(2) ?
    C10 H10A . 0.9500 ?
    C11 C12 . 1.386(2) ?
    C12 C13 . 1.379(2) ?
    C12 H12A . 0.9500 ?
    C13 H13A . 0.9500 ?
    C14 C15 . 1.461(2) ?
    C14 H14A . 0.9500 ?
    C15 C16 . 1.402(2) ?
    C15 C20 . 1.404(2) ?
    C16 C17 . 1.384(2) ?
    C16 H16A . 0.9500 ?
    C17 C18 . 1.382(2) ?
    C17 H17A . 0.9500 ?
    C18 C19 . 1.385(2) ?
    C19 C20 . 1.388(2) ?
    C19 H19A . 0.9500 ?
    C20 H20A . 0.9500 ?
loop_
    _geom_angle_atom_site_label_1
    _geom_angle_atom_site_label_2
    _geom_angle_atom_site_label_3
    _geom_angle_site_symmetry_1
    _geom_angle_site_symmetry_3
    _geom_angle
    _geom_angle_publ_flag
    C2 N1 C1 . . 110.01(14) ?
    C2 N1 C6 . . 109.53(14) ?
    C1 N1 C6 . . 110.27(13) ?
    N1 C1 H1A . . 109.5 ?
    N1 C1 H1B . . 109.5 ?
    H1A C1 H1B . . 109.5 ?
    N1 C1 H1C . . 109.5 ?
    H1A C1 H1C . . 109.5 ?
    H1B C1 H1C . . 109.5 ?
    N1 C2 C3 . . 109.96(14) ?
    N1 C2 H2A . . 109.7 ?
    C3 C2 H2A . . 109.7 ?
    N1 C2 H2B . . 109.7 ?
    C3 C2 H2B . . 109.7 ?
    H2A C2 H2B . . 108.2 ?
    C7 C3 C4 . . 116.71(16) ?
    C7 C3 C2 . . 125.96(16) ?
    C4 C3 C2 . . 117.33(15) ?
    O1 C4 C3 . . 121.64(16) ?
    O1 C4 C5 . . 121.21(16) ?
    C3 C4 C5 . . 117.10(15) ?
    C14 C5 C4 . . 116.58(15) ?
    C14 C5 C6 . . 126.10(16) ?
    C4 C5 C6 . . 117.31(15) ?
    N1 C6 C5 . . 109.62(14) ?
    N1 C6 H6A . . 109.7 ?
    C5 C6 H6A . . 109.7 ?
    N1 C6 H6B . . 109.7 ?
    C5 C6 H6B . . 109.7 ?
    H6A C6 H6B . . 108.2 ?
    C3 C7 C8 . . 130.82(17) ?
    C3 C7 H7A . . 114.6 ?
    C8 C7 H7A . . 114.6 ?
    C13 C8 C9 . . 117.31(16) ?
    C13 C8 C7 . . 125.35(16) ?
    C9 C8 C7 . . 117.31(16) ?
    C10 C9 C8 . . 121.96(16) ?
    C10 C9 H9A . . 119.0 ?
    C8 C9 H9A . . 119.0 ?
    C9 C10 C11 . . 118.66(16) ?
    C9 C10 H10A . . 120.7 ?
    C11 C10 H10A . . 120.7 ?
    C10 C11 C12 . . 121.30(16) ?
    C10 C11 Cl1 . . 119.61(13) ?
    C12 C11 Cl1 . . 119.09(14) ?
    C13 C12 C11 . . 119.45(16) ?
    C13 C12 H12A . . 120.3 ?
    C11 C12 H12A . . 120.3 ?
    C12 C13 C8 . . 121.23(16) ?
    C12 C13 H13A . . 119.4 ?
    C8 C13 H13A . . 119.4 ?
    C5 C14 C15 . . 131.05(16) ?
    C5 C14 H14A . . 114.5 ?
    C15 C14 H14A . . 114.5 ?
    C16 C15 C20 . . 117.43(16) ?
    C16 C15 C14 . . 117.37(15) ?
    C20 C15 C14 . . 125.19(16) ?
    C17 C16 C15 . . 122.11(17) ?
    C17 C16 H16A . . 118.9 ?
    C15 C16 H16A . . 118.9 ?
    C18 C17 C16 . . 118.58(16) ?
    C18 C17 H17A . . 120.7 ?
    C16 C17 H17A . . 120.7 ?
    C17 C18 C19 . . 121.41(16) ?
    C17 C18 Cl2 . . 119.84(14) ?
    C19 C18 Cl2 . . 118.75(14) ?
    C18 C19 C20 . . 119.40(16) ?
    C18 C19 H19A . . 120.3 ?
    C20 C19 H19A . . 120.3 ?
    C19 C20 C15 . . 120.99(16) ?
    C19 C20 H20A . . 119.5 ?
    C15 C20 H20A . . 119.5 ?
loop_
    _geom_hbond_atom_site_label_D
    _geom_hbond_atom_site_label_H
    _geom_hbond_atom_site_label_A
    _geom_hbond_site_symmetry_A
    _geom_hbond_distance_DH
    _geom_hbond_distance_HA
    _geom_hbond_distance_DA
    _geom_hbond_angle_DHA
    C9 H9A O1 3_576 0.95 2.47 3.210(2) 135
    C12 H12A Cg1 4_676 0.95 2.72 3.439(2) 133
    C19 H19A Cg2 4_675 0.95 2.73 3.432(2) 131
data_global
_journal_date_recd_electronic     2011-02-07
_journal_date_accepted     2011-02-23
_journal_name_full     'Acta Crystallographica, Section E'
_journal_year     2011
_journal_volume     67
_journal_issue      4
_journal_page_first     o760
_journal_page_last     o761
_journal_paper_category     QO
_journal_coeditor_code     SU2255
loop_
    _publ_contact_author_name
    _publ_contact_author_address
    _publ_contact_author_email
    'Vladimir N. Nesterov'
;
Department of Chemistry
University of North Texas
Denton
TX 76203
USA
;
 vladimir.nesterov@unt.edu
    'Vladimir Shulaev'
;
Department of Biological Sciences
University of North Texas
Denton
TX 76203
USA
;
 shulaev@unt.edu
_publ_contact_author_fax     '(940)565-43-18'
_publ_contact_author_phone     '(940)369-84-89'
_publ_section_title
;
3,5-Bis(4-chlorobenzylidene)-1-methylpiperidin-4-one: a potential biophotonic
material
;
loop_
    _publ_author_name
    _publ_author_address
    'Volodymyr V. Nesterov'
;
Department of Natural Sciences
New Mexico Highlands University
Las Vegas
NM 87701
USA
;
    'Sergey S. Sarkisov'
;
SSS Optical Technologies
LLC
515 Sparkman Drive
Suite 122
Huntsville
AL 35816
USA
;
    'Vladimir Shulaev'
;
Department of Biological Sciences
University of North Texas
Denton
TX 76203
USA
;
    'Vladimir N. Nesterov'
;
Department of Chemistry
University of North Texas
Denton
TX 76203
USA
;
