# Supplementary material for: 3,5-Bis(4-chloro­benzyl­idene)-1-methyl­piperidin-4-one
Source: Acta Crystallogr Sect E Struct Rep Online. 2011 Mar 2;67(Pt 4):o760–1. doi: 10.1107/S1600536811006994 (PMC3099892; doi:10.1107/S1600536811006994)
Supplement: Supplementary file 2 [file e-67-0o760-Isup2.hkl]

# 
# h,k,l, Fc-squared, Fo-squared, sigma(Fo-squared) and status flag 
# 
data_I
_shelx_title ' nvn114a in P2(1)/n' 
_shelx_refln_list_code          4 
_shelx_F_calc_maximum      280.95 
_exptl_crystal_F_000       744.00 
_reflns_d_resolution_high  0.8001 
 
loop_ 
 _symmetry_equiv_pos_as_xyz 
 'x, y, z' 
 '-x+1/2, y+1/2, -z+1/2' 
 '-x, -y, -z' 
 'x-1/2, -y-1/2, z-1/2' 
 
_cell_length_a     5.4568 
_cell_length_b    13.9164 
_cell_length_c    22.2893 
_cell_angle_alpha  90.000 
_cell_angle_beta   90.847 
_cell_angle_gamma  90.000 
 
_shelx_F_squared_multiplier     1.000 
 
loop_ 
 _refln_index_h 
 _refln_index_k 
 _refln_index_l 
 _refln_F_squared_calc 
 _refln_F_squared_meas 
 _refln_F_squared_sigma 
 _refln_observed_status 
   2   0   0     5597.65     5248.20     70.49 o 
   4   0   0     6636.25     6846.59    119.27 o 
   6   0   0       13.26        6.62     11.03 o 
   1   1   0    27163.17    26955.13    222.04 o 
   2   1   0     8024.97     7753.15     70.05 o 
   3   1   0     5935.70     5990.29     59.53 o 
   4   1   0      229.48      222.31      9.53 o 
   5   1   0       41.17       34.32      8.33 o 
   6   1   0      559.22      572.12     24.99 o 
   0   2   0     3458.00     3227.49     42.66 o 
   1   2   0       23.21       34.13      3.40 o 
   2   2   0      296.73      321.32      7.47 o 
   3   2   0       14.39       36.48      4.23 o 
   4   2   0      169.35      170.05     10.51 o 
   5   2   0     1193.91     1235.58     27.69 o 
   6   2   0       81.91       76.41     14.32 o 
   1   3   0    23693.38    23397.59    268.29 o 
   2   3   0     1135.37     1298.15     22.57 o 
   3   3   0     5600.87     5742.92     60.14 o 
   4   3   0        1.50        7.17      4.46 o 
   5   3   0       63.84       67.51      8.91 o 
   6   3   0       83.01       60.30     13.33 o 
   0   4   0    78935.06    78815.07   1199.75 o 
   1   4   0    26457.54    27053.26    248.44 o 
   2   4   0     1093.41     1045.63     32.26 o 
   3   4   0      126.07      109.97     10.20 o 
   4   4   0     1225.76     1265.84     25.54 o 
   5   4   0     1043.09     1039.64     33.71 o 
   6   4   0      127.88      148.43     18.74 o 
   1   5   0     7061.83     7472.03    103.37 o 
   2   5   0     1950.44     1758.17     26.69 o 
   3   5   0     1024.64     1040.14     20.14 o 
   4   5   0     2721.02     2654.81     48.19 o 
   5   5   0        4.58       15.09      7.26 o 
   6   5   0       17.92       20.33      9.73 o 
   0   6   0       89.53      106.88      7.57 o 
   1   6   0     1010.77      912.05     13.64 o 
   2   6   0       23.42       26.58      3.91 o 
   3   6   0      298.39      274.12     14.72 o 
   4   6   0       86.81       92.79     11.01 o 
   5   6   0      546.69      587.23     24.84 o 
   6   6   0        3.84       -0.21      6.98 o 
   1   7   0     7176.54     7497.55     76.69 o 
   2   7   0       72.47       97.92      7.52 o 
   3   7   0      944.47     1006.38     26.28 o 
   4   7   0      327.13      313.83     18.07 o 
   5   7   0      272.66      279.95     19.29 o 
   6   7   0       60.78       66.29     21.90 o 
   0   8   0     3743.38     3729.28     58.52 o 
   1   8   0     5783.70     5763.70     77.06 o 
   2   8   0      271.69      272.16     10.57 o 
   3   8   0       17.21        9.59      8.36 o 
   4   8   0      628.10      633.53     23.47 o 
   5   8   0      597.34      565.78     31.99 o 
   6   8   0        1.58        4.66      8.55 o 
   1   9   0      288.49      296.12     11.77 o 
   2   9   0     3129.04     3101.98     48.83 o 
   3   9   0        0.15       -0.69      5.62 o 
   4   9   0     1034.05      980.29     30.22 o 
   5   9   0      161.89      135.65     15.34 o 
   0  10   0     1349.68     1376.35     31.91 o 
   1  10   0      634.66      623.34     26.94 o 
   2  10   0      218.92      239.03     14.92 o 
   3  10   0      731.63      675.40     29.83 o 
   4  10   0      139.63      145.87     14.93 o 
   5  10   0      528.89      543.48     27.19 o 
   1  11   0     1066.48     1111.44     24.54 o 
   2  11   0      210.09      225.62     15.71 o 
   3  11   0      327.09      371.06     20.36 o 
   4  11   0      192.60      167.33     22.26 o 
   5  11   0      207.79      204.53     22.44 o 
   0  12   0       55.31       33.21     14.76 o 
   1  12   0      590.65      626.84     19.12 o 
   2  12   0      174.18      199.81     17.24 o 
   3  12   0      300.80      306.44     23.87 o 
   4  12   0        0.92        4.84      7.93 o 
   1  13   0      102.62       87.00      9.75 o 
   2  13   0      845.37      835.41     33.52 o 
   3  13   0      453.69      395.80     22.34 o 
   4  13   0       25.45       31.36      9.89 o 
   0  14   0     1010.19     1051.30     43.90 o 
   1  14   0      111.69      103.21     15.17 o 
   2  14   0       47.07       36.39      9.79 o 
   3  14   0      196.29      176.14     17.40 o 
   4  14   0      172.74      157.74     17.61 o 
   1  15   0       38.75       28.73     10.69 o 
   2  15   0      193.68      172.85     20.43 o 
   3  15   0        0.13       -1.91      8.16 o 
   0  16   0       27.53       22.34     12.66 o 
   1  16   0       33.42       19.01     11.38 o 
   2  16   0       15.15        7.04     10.60 o 
   1  17   0       37.01       35.00     14.13 o 
  -5   0   1      283.27      318.43     25.26 o 
  -3   0   1     2063.87     2151.98     39.02 o 
  -1   0   1     7828.12     7970.69    118.04 o 
   1   0   1       32.11       52.65      4.18 o 
   3   0   1      510.49      553.92     16.87 o 
   5   0   1      168.95      161.02     19.36 o 
  -6   1   1       11.79       16.08      7.79 o 
  -5   1   1       22.89       33.67      7.27 o 
  -4   1   1        2.10        7.56      3.84 o 
  -3   1   1       16.37       23.69      3.90 o 
  -2   1   1     2554.59     2594.12     26.37 o 
  -1   1   1      176.77      161.19      4.26 o 
   1   1   1     3316.80     3385.29     31.46 o 
   2   1   1      941.25      924.70     13.65 o 
   3   1   1      495.74      478.59     11.06 o 
   4   1   1        2.86        8.07      3.67 o 
   5   1   1      139.85      147.26     13.25 o 
   6   1   1       49.08       48.99     10.10 o 
  -6   2   1       66.65       45.51     11.83 o 
  -5   2   1      149.85      138.69     11.29 o 
  -4   2   1       88.82       94.84      7.14 o 
  -3   2   1      645.94      685.90     13.52 o 
  -2   2   1     3300.96     3391.56     38.25 o 
  -1   2   1      574.54      607.24      8.79 o 
   0   2   1      710.00      721.37      8.77 o 
   1   2   1     7693.58     7821.36     74.95 o 
   2   2   1     6504.41     6651.94     61.33 o 
   3   2   1        3.09        8.85      2.98 o 
   4   2   1        3.78        6.74      5.35 o 
   5   2   1      199.98      197.23     16.06 o 
   6   2   1        6.65        7.25      9.77 o 
  -6   3   1       50.26       42.71     13.55 o 
  -5   3   1     1000.69      975.45     24.63 o 
  -4   3   1       78.34       84.62      8.11 o 
  -3   3   1     1177.77     1289.74     19.32 o 
  -2   3   1     4676.49     4790.84     50.60 o 
  -1   3   1    13164.68    13013.27    110.57 o 
   0   3   1      299.95      307.15      6.94 o 
   1   3   1     5916.09     5864.10     58.71 o 
   2   3   1     2686.81     2787.61     36.17 o 
   3   3   1     2251.33     2322.06     28.08 o 
   4   3   1        4.40        3.06      4.03 o 
   5   3   1        1.66        4.11      5.46 o 
   6   3   1        0.36        3.26      9.54 o 
  -6   4   1        8.32        0.74      7.91 o 
  -5   4   1        0.61        0.62      6.33 o 
  -4   4   1       12.18       18.63      5.50 o 
  -3   4   1     4569.36     4588.39     48.10 o 
  -2   4   1      117.03      158.76      5.46 o 
  -1   4   1     1000.09     1071.56     14.06 o 
   0   4   1     3361.03     3380.13     36.56 o 
   1   4   1     4410.23     4261.58     45.67 o 
   2   4   1      100.69      105.36      9.91 o 
   3   4   1     1063.82     1210.82     22.12 o 
   4   4   1      960.73      961.64     22.00 o 
   5   4   1      554.62      526.87     22.08 o 
   6   4   1       18.32        7.72      9.90 o 
  -6   5   1       27.83       34.68     17.38 o 
  -5   5   1      223.71      268.64     19.34 o 
  -4   5   1        0.08       -4.55      4.55 o 
  -3   5   1       52.62       79.22      6.64 o 
  -2   5   1      282.39      337.23      8.96 o 
  -1   5   1     4141.78     4069.56     40.45 o 
   0   5   1      135.86      122.38      5.11 o 
   1   5   1      358.50      386.84     10.08 o 
   2   5   1       91.95      108.31      8.64 o 
   3   5   1     2655.70     2668.22     37.04 o 
   4   5   1       75.42       57.96      9.99 o 
   5   5   1        0.14       -0.42      6.18 o 
   6   5   1        8.10       12.16     10.30 o 
  -6   6   1       13.26       10.69      8.32 o 
  -5   6   1      104.97      119.24     13.73 o 
  -4   6   1      685.60      627.80     22.73 o 
  -3   6   1      405.96      391.34     21.23 o 
  -2   6   1     2627.76     2638.12     45.40 o 
  -1   6   1     1181.88     1239.27     17.24 o 
   0   6   1      109.90       98.22      5.27 o 
   1   6   1       21.23       22.40      4.09 o 
   2   6   1     6477.01     6423.14     69.38 o 
   3   6   1      170.75      202.52     12.93 o 
   4   6   1       45.92       48.56      8.72 o 
   5   6   1        3.18       15.78      6.79 o 
   6   6   1      147.48      133.93     15.58 o 
  -6   7   1      339.94      370.85     23.82 o 
  -5   7   1      186.80      164.58     15.44 o 
  -4   7   1      149.21      143.53     13.21 o 
  -3   7   1      507.36      500.95     29.82 o 
  -2   7   1     4444.19     4364.80     52.47 o 
  -1   7   1      441.64      421.43     11.77 o 
   0   7   1      455.15      362.00      9.36 o 
   1   7   1     4094.78     3915.48     41.08 o 
   2   7   1      272.75      288.80     15.42 o 
   3   7   1       87.15       92.76     10.05 o 
   4   7   1       48.38       54.16      9.16 o 
   5   7   1      273.68      283.28     19.31 o 
   6   7   1       41.64       23.60      9.58 o 
  -6   8   1        9.48       17.48      9.58 o 
  -5   8   1       10.68        6.43      7.58 o 
  -4   8   1      191.64      188.91     15.56 o 
  -3   8   1      256.93      257.36     15.58 o 
  -2   8   1       13.04       15.10      4.35 o 
  -1   8   1       28.05       29.77      4.13 o 
   0   8   1     1064.08     1024.37     17.33 o 
   1   8   1       77.21      103.11      5.55 o 
   2   8   1       10.66       10.63      5.66 o 
   3   8   1        3.44        6.93      5.47 o 
   4   8   1     1189.96     1116.97     31.47 o 
   5   8   1       11.48       21.60      7.81 o 
   6   8   1      133.43      138.30     23.82 o 
  -5   9   1       60.88       63.18     11.45 o 
  -4   9   1       32.74       30.62      8.72 o 
  -3   9   1       34.27       38.29      8.31 o 
  -2   9   1      346.51      314.94     15.53 o 
  -1   9   1      480.76      462.68     11.48 o 
   0   9   1      370.29      371.93     10.69 o 
   1   9   1       54.82       80.32      7.47 o 
   2   9   1      139.40      142.46     14.46 o 
   3   9   1      100.94       91.37     11.06 o 
   4   9   1        0.27       -4.25      5.94 o 
   5   9   1        4.09       -1.93      7.10 o 
  -5  10   1      167.32      184.83     17.92 o 
  -4  10   1       74.60       45.60     21.77 o 
  -3  10   1      724.61      639.89     23.36 o 
  -2  10   1     2099.34     2031.90     46.57 o 
  -1  10   1      537.94      548.38     16.06 o 
   0  10   1        0.21        2.25      3.46 o 
   1  10   1      269.03      266.47     12.33 o 
   2  10   1     1252.28     1224.20     30.41 o 
   3  10   1       24.90       14.06      6.71 o 
   4  10   1      160.78      139.24     14.47 o 
   5  10   1        5.24       13.60      8.37 o 
  -5  11   1      179.56      136.98     16.27 o 
  -4  11   1       21.62       17.45      8.60 o 
  -3  11   1      393.16      372.92     20.40 o 
  -2  11   1      889.84      868.70     26.44 o 
  -1  11   1        3.79        7.58      4.99 o 
   0  11   1      518.82      490.96     17.17 o 
   1  11   1     1285.95     1348.90     35.77 o 
   2  11   1       45.43       38.70      8.32 o 
   3  11   1       51.93       59.39     10.21 o 
   4  11   1        5.63        1.50      6.96 o 
   5  11   1      514.64      507.51     27.24 o 
  -4  12   1       17.18        5.27      7.91 o 
  -3  12   1       45.87       61.56     10.48 o 
  -2  12   1       73.95       52.17      9.14 o 
  -1  12   1      241.17      250.41     13.89 o 
   0  12   1       55.34       41.64      9.21 o 
   1  12   1        0.12        4.47      5.32 o 
   2  12   1      478.28      463.14     23.78 o 
   3  12   1      683.55      647.24     25.18 o 
   4  12   1      134.10      152.95     27.45 o 
  -4  13   1       52.78       61.52     12.60 o 
  -3  13   1       38.59       31.10      9.65 o 
  -2  13   1       93.18       98.26     12.53 o 
  -1  13   1       93.52      102.74     10.36 o 
   0  13   1      545.37      574.42     26.28 o 
   1  13   1        9.65        0.91      5.49 o 
   2  13   1        0.67       10.88      7.53 o 
   3  13   1       17.66       -5.51      6.86 o 
   4  13   1      284.23      298.75     22.03 o 
  -4  14   1        2.81        1.99      8.20 o 
  -3  14   1      611.59      591.96     31.79 o 
  -2  14   1     1044.34     1017.17     60.44 o 
  -1  14   1       26.45       27.57     11.06 o 
   0  14   1        0.91        7.54      7.21 o 
   1  14   1       33.84       51.18     25.49 o 
   2  14   1      180.81      161.34     15.50 o 
   3  14   1       13.59        2.29      7.79 o 
   4  14   1       22.72       14.90      9.83 o 
  -3  15   1      570.08      565.65     28.18 o 
  -2  15   1      167.28      159.12     19.32 o 
  -1  15   1       16.93        6.49     11.93 o 
   0  15   1      671.72      688.97     58.46 o 
   1  15   1      163.55      181.69     19.97 o 
   2  15   1        9.14        6.14      8.12 o 
   3  15   1        0.99       12.82      8.73 o 
  -2  16   1       47.91       29.27     12.66 o 
  -1  16   1      196.63      194.69     21.11 o 
   0  16   1      365.53      406.23     42.51 o 
   1  16   1      222.32      253.12     23.67 o 
   2  16   1       11.37       11.98     10.54 o 
  -1  17   1      285.50      317.40     32.62 o 
   0  17   1        3.72       19.55     11.53 o 
   1  17   1       38.10       41.17     13.41 o 
  -6   0   2      217.91      202.72     24.02 o 
  -4   0   2       25.67       27.80      8.39 o 
  -2   0   2      593.59      587.09     18.99 o 
   0   0   2       21.03        4.23      7.58 o 
   2   0   2      410.87      406.02     15.76 o 
   4   0   2       39.77       34.96      7.35 o 
   6   0   2      251.23      290.40     27.95 o 
  -6   1   2       93.95       80.33     13.07 o 
  -5   1   2       62.83       72.81      8.99 o 
  -4   1   2      179.50      171.98      9.06 o 
  -3   1   2      174.77      195.08      8.00 o 
  -2   1   2      630.67      712.52     12.22 o 
  -1   1   2     1934.91     1918.05     24.12 o 
   0   1   2      213.71      205.35      3.61 o 
   1   1   2     2016.24     1998.49     20.31 o 
   2   1   2     1375.79     1473.56     18.57 o 
   3   1   2      394.02      389.55      9.98 o 
   4   1   2      189.66      187.86     10.68 o 
   5   1   2       48.51       36.70      8.42 o 
   6   1   2      182.86      181.43     16.34 o 
  -6   2   2       44.38       25.53     18.99 o 
  -5   2   2       45.14       49.86      7.89 o 
  -4   2   2      214.29      236.41     10.13 o 
  -3   2   2     1209.46     1343.22     20.41 o 
  -2   2   2      219.87      265.31      7.12 o 
  -1   2   2     6728.81     7011.42     63.63 o 
   0   2   2      105.80      108.61      4.32 o 
   1   2   2     6060.34     6241.65     55.72 o 
   2   2   2       88.65      121.59      4.72 o 
   3   2   2     1397.47     1545.87     21.54 o 
   4   2   2      649.93      663.65     17.59 o 
   5   2   2       47.93       45.32      7.61 o 
   6   2   2      129.63      112.69     16.19 o 
  -6   3   2        4.08       -1.63      8.65 o 
  -5   3   2      164.76      162.40     12.07 o 
  -4   3   2       62.49       72.01      7.68 o 
  -3   3   2       41.36       57.50      6.20 o 
  -2   3   2       65.88       79.74      4.58 o 
  -1   3   2    11745.31    11857.53    101.34 o 
   0   3   2    10171.21    10190.99     86.94 o 
   1   3   2    15016.26    15026.00    162.34 o 
   2   3   2      498.81      471.88     11.08 o 
   3   3   2        7.81        1.58      2.39 o 
   4   3   2      189.98      217.95     11.50 o 
   5   3   2       68.71       67.63      8.90 o 
   6   3   2        3.00       -7.80     10.83 o 
  -6   4   2        5.35       -6.47      8.44 o 
  -5   4   2        0.46       -4.31      6.11 o 
  -4   4   2        4.91        8.11      4.74 o 
  -3   4   2      717.43      748.13     13.92 o 
  -2   4   2     2635.04     2828.25     31.23 o 
  -1   4   2       78.60       98.76      5.05 o 
   0   4   2       18.50       17.17      2.89 o 
   1   4   2     3603.30     3608.56     40.02 o 
   2   4   2     3517.01     3671.59     42.82 o 
   3   4   2       16.28       17.09      4.28 o 
   4   4   2       36.26       37.44      6.42 o 
   5   4   2      236.76      228.25     16.45 o 
   6   4   2        0.41       -0.10      8.36 o 
  -6   5   2       24.09       34.25      9.55 o 
  -5   5   2       34.40       30.06      8.45 o 
  -4   5   2      228.15      263.55     12.59 o 
  -3   5   2      124.76      124.08      6.82 o 
  -2   5   2      782.54      788.04     13.11 o 
  -1   5   2       44.51       44.27      3.67 o 
   0   5   2     1304.54     1347.17     19.65 o 
   1   5   2      305.08      303.63      8.63 o 
   2   5   2       83.90       99.08      8.35 o 
   3   5   2      376.22      370.47     12.37 o 
   4   5   2      193.05      179.02     13.43 o 
   5   5   2       18.18       13.78      7.25 o 
   6   5   2        0.12       -0.18      8.82 o 
  -6   6   2        2.97       13.65      8.49 o 
  -5   6   2        4.68       -2.79      6.64 o 
  -4   6   2        0.07       -4.33      5.17 o 
  -3   6   2        1.28        0.12      3.44 o 
  -2   6   2     7371.27     7842.34     73.82 o 
  -1   6   2       61.01       59.18      5.11 o 
   0   6   2      760.03      715.64     12.67 o 
   1   6   2      244.02      220.85      8.42 o 
   2   6   2     5114.23     5518.18     72.27 o 
   3   6   2       64.89       65.68      8.67 o 
   4   6   2      581.14      585.49     21.31 o 
   5   6   2      111.16      104.56     12.57 o 
   6   6   2       47.84       20.54     14.00 o 
  -6   7   2       10.82        3.70      8.06 o 
  -5   7   2        1.17        5.39      6.65 o 
  -4   7   2        2.06       -1.68      5.40 o 
  -3   7   2       52.06       64.88     11.82 o 
  -2   7   2       97.96      117.51      5.31 o 
  -1   7   2     4452.04     4762.45     49.22 o 
   0   7   2      490.16      462.92     10.67 o 
   1   7   2     5405.26     5581.62     55.07 o 
   2   7   2     4313.81     4194.86     50.37 o 
   3   7   2      260.70      230.04     18.71 o 
   4   7   2       25.05       16.95      7.89 o 
   5   7   2        7.05        2.65      7.06 o 
   6   7   2      123.88      149.68     22.40 o 
  -6   8   2       24.32       34.36     11.07 o 
  -5   8   2        1.85        6.79      7.68 o 
  -4   8   2      249.12      249.14     30.94 o 
  -3   8   2       26.26       38.59      8.02 o 
  -2   8   2      848.39      876.44     19.08 o 
  -1   8   2       23.29       12.01      3.50 o 
   0   8   2      366.71      333.84      9.59 o 
   1   8   2     2369.69     2361.45     28.90 o 
   2   8   2     1417.25     1463.01     24.82 o 
   3   8   2      634.27      622.20     30.38 o 
   4   8   2        1.41       -1.70      6.10 o 
   5   8   2      393.25      410.80     23.25 o 
   6   8   2        0.45        1.59      8.59 o 
  -5   9   2        1.34       -4.54      8.47 o 
  -4   9   2       32.46       19.65      7.95 o 
  -3   9   2      855.64      829.25     25.58 o 
  -2   9   2      995.65     1013.68     21.71 o 
  -1   9   2      135.49      129.20      7.18 o 
   0   9   2       59.09       74.00      5.95 o 
   1   9   2      714.06      743.36     22.84 o 
   2   9   2       18.25       25.29      7.42 o 
   3   9   2      247.16      265.56     29.55 o 
   4   9   2       37.69       25.77      8.25 o 
   5   9   2        1.96       -5.93      6.88 o 
  -5  10   2       15.06       27.07     10.01 o 
  -4  10   2      297.70      265.55     18.77 o 
  -3  10   2     1016.76      986.94     33.11 o 
  -2  10   2     1085.74     1068.57     23.30 o 
  -1  10   2      325.34      346.21     13.20 o 
   0  10   2      704.80      719.48     17.95 o 
   1  10   2       28.65       20.54      6.41 o 
   2  10   2      235.01      220.12     14.70 o 
   3  10   2     1499.29     1427.03     41.14 o 
   4  10   2       24.43       34.26      8.75 o 
   5  10   2      319.75      323.51     22.18 o 
  -5  11   2        6.91        9.18      8.94 o 
  -4  11   2        7.53        9.47      7.46 o 
  -3  11   2        0.26       -1.18      6.27 o 
  -2  11   2       78.61       89.51     18.51 o 
  -1  11   2      192.48      208.37     11.88 o 
   0  11   2      388.72      411.28     12.64 o 
   1  11   2      147.36      178.14     11.31 o 
   2  11   2     4102.52     3984.12     74.70 o 
   3  11   2       10.71        4.88      6.64 o 
   4  11   2      243.44      269.87     19.65 o 
   5  11   2       51.70       67.43     12.69 o 
  -4  12   2      493.77      420.64     24.08 o 
  -3  12   2        0.12        2.48      6.65 o 
  -2  12   2       40.95       41.38      9.01 o 
  -1  12   2      276.16      300.53     14.63 o 
   0  12   2      656.08      645.99     22.23 o 
   1  12   2      597.13      624.28     19.14 o 
   2  12   2      174.55      147.91     13.83 o 
   3  12   2      676.40      578.93     27.27 o 
   4  12   2       37.12       33.45      9.38 o 
  -4  13   2        1.90        6.48      8.29 o 
  -3  13   2      900.02      849.51     29.66 o 
  -2  13   2      249.55      247.24     23.31 o 
  -1  13   2      802.71      829.07     24.14 o 
   0  13   2      172.49      175.12     14.65 o 
   1  13   2      208.10      224.69     13.80 o 
   2  13   2       16.19       -0.62      6.75 o 
   3  13   2      265.55      266.49     19.59 o 
   4  13   2       81.08       84.19     13.71 o 
  -4  14   2      379.01      366.76     24.44 o 
  -3  14   2      129.42       81.08     15.48 o 
  -2  14   2       25.74       29.95      9.24 o 
  -1  14   2       29.95       50.98      9.37 o 
   0  14   2      416.34      458.92     21.69 o 
   1  14   2      657.57      707.67     31.07 o 
   2  14   2      194.39      201.43     17.10 o 
   3  14   2      215.06      167.94     21.10 o 
   4  14   2        3.06       10.97      9.19 o 
  -3  15   2       65.16       52.61     12.01 o 
  -2  15   2        0.46        5.23      9.72 o 
  -1  15   2       45.83       52.93     12.81 o 
   0  15   2        5.43        4.10      7.34 o 
   1  15   2       21.46       17.86     10.18 o 
   2  15   2     2052.05     1961.05     70.44 o 
   3  15   2      257.94      273.08     25.26 o 
  -2  16   2       15.63       19.82     11.12 o 
  -1  16   2      453.43      426.69     28.89 o 
   0  16   2      880.44      933.05     48.83 o 
   1  16   2        3.60       12.06      9.98 o 
   2  16   2        0.12       -4.81      8.81 o 
  -1  17   2      327.46      312.52     27.39 o 
   0  17   2        6.67       -2.81     10.72 o 
   1  17   2      400.35      382.30     37.45 o 
  -5   0   3       54.59       70.44     16.90 o 
  -3   0   3       47.91       67.68      7.75 o 
  -1   0   3    11934.63    11569.67    168.72 o 
   1   0   3      646.69      644.32     13.13 o 
   3   0   3     2918.43     2978.85     57.66 o 
   5   0   3       82.58       82.57     14.90 o 
  -6   1   3        0.01       -3.93      7.27 o 
  -5   1   3      117.55      136.67     11.28 o 
  -4   1   3      377.29      335.85     11.63 o 
  -3   1   3     2076.08     2082.10     27.34 o 
  -2   1   3     2670.99     2711.54     29.91 o 
  -1   1   3       15.23       22.69      2.63 o 
   0   1   3      567.27      567.07      8.01 o 
   1   1   3     7964.23     7819.03     67.82 o 
   2   1   3     1449.36     1453.38     18.64 o 
   3   1   3       26.60       43.73      4.55 o 
   4   1   3     1027.28     1067.64     19.58 o 
   5   1   3      211.34      228.23     15.52 o 
   6   1   3      109.11      111.93     13.61 o 
  -6   2   3      230.06      263.03     18.49 o 
  -5   2   3      211.31      216.96     17.64 o 
  -4   2   3     1615.36     1643.94     25.80 o 
  -3   2   3      262.75      265.97      9.78 o 
  -2   2   3     2384.54     2374.17     27.14 o 
  -1   2   3     2184.71     2235.79     23.48 o 
   0   2   3     1210.65     1201.76     13.72 o 
   1   2   3      480.64      497.25      7.94 o 
   2   2   3     3531.01     3497.29     35.84 o 
   3   2   3      656.18      649.40     15.45 o 
   4   2   3      853.25      805.26     22.79 o 
   5   2   3        0.12       -4.52      4.73 o 
   6   2   3       13.28        3.50      8.85 o 
  -6   3   3       73.15       50.75     20.78 o 
  -5   3   3       44.63       67.71     16.75 o 
  -4   3   3      257.32      254.41     10.19 o 
  -3   3   3       32.33       34.70      4.26 o 
  -2   3   3      936.45      936.11     17.63 o 
  -1   3   3     1601.46     1627.53     19.11 o 
   0   3   3      787.52      729.79     17.60 o 
   1   3   3        0.24        0.86      2.89 o 
   2   3   3      890.81      819.89     15.25 o 
   3   3   3      132.24      129.34      8.03 o 
   4   3   3      287.79      298.07     19.15 o 
   5   3   3       45.44       54.35      8.32 o 
   6   3   3      278.46      314.20     39.14 o 
  -6   4   3       22.02        9.84     10.29 o 
  -5   4   3        0.25        7.07      6.47 o 
  -4   4   3        1.25        0.86      4.21 o 
  -3   4   3      148.30      141.11      6.93 o 
  -2   4   3      299.62      322.68      8.32 o 
  -1   4   3     2577.91     2430.11     26.66 o 
   0   4   3       20.31       15.23      3.28 o 
   1   4   3      838.46      886.65     12.35 o 
   2   4   3      645.96      659.53     13.38 o 
   3   4   3     1150.47     1073.19     21.70 o 
   4   4   3       13.81       15.51      5.23 o 
   5   4   3       26.38       15.49      8.51 o 
   6   4   3       15.18        7.21      9.88 o 
  -6   5   3      138.30      136.56     15.48 o 
  -5   5   3        9.70        6.75      6.65 o 
  -4   5   3       71.48       75.30     12.61 o 
  -3   5   3     1637.04     1549.57     22.45 o 
  -2   5   3     1801.11     1901.17     24.10 o 
  -1   5   3      177.26      208.72      6.74 o 
   0   5   3      828.50      791.27     12.78 o 
   1   5   3      918.09      828.15     18.00 o 
   2   5   3     1921.25     2032.50     59.22 o 
   3   5   3       30.54       32.29      4.78 o 
   4   5   3     1065.57     1019.09     36.59 o 
   5   5   3       81.09       94.12     11.88 o 
   6   5   3        8.26        6.08      8.64 o 
  -6   6   3       93.00       88.26     14.00 o 
  -5   6   3      387.54      414.59     21.93 o 
  -4   6   3      658.67      673.46     22.94 o 
  -3   6   3      137.47      115.59      8.97 o 
  -2   6   3     1327.46     1300.72     19.10 o 
  -1   6   3      116.77       98.52      5.48 o 
   0   6   3      752.36      695.13     12.64 o 
   1   6   3      464.70      559.36     10.20 o 
   2   6   3      820.56      819.94     27.81 o 
   3   6   3        2.67       -2.17      4.32 o 
   4   6   3        2.16       -4.93      4.93 o 
   5   6   3       95.42       95.91     15.86 o 
   6   6   3       16.17       28.64     13.69 o 
  -6   7   3       86.28       74.36     12.83 o 
  -5   7   3       91.23       80.29     11.91 o 
  -4   7   3        8.38       15.78      6.53 o 
  -3   7   3      478.45      510.02     18.49 o 
  -2   7   3      771.77      769.26     14.08 o 
  -1   7   3     1023.54     1044.07     17.02 o 
   0   7   3      391.81      385.35      9.92 o 
   1   7   3      263.98      249.52      7.23 o 
   2   7   3      152.62      135.53      7.00 o 
   3   7   3       84.57       82.94      9.49 o 
   4   7   3       73.97       78.83     10.52 o 
   5   7   3        2.07        4.50      6.61 o 
   6   7   3       64.73       93.01     14.22 o 
  -6   8   3        0.51       18.22      9.79 o 
  -5   8   3       23.30       22.66     10.26 o 
  -4   8   3      109.49      105.25     12.15 o 
  -3   8   3       59.88       57.69      8.83 o 
  -2   8   3       63.47       78.68      7.39 o 
  -1   8   3     3437.39     3344.39     38.69 o 
   0   8   3     1296.79     1275.36     20.05 o 
   1   8   3      152.42      179.65     10.28 o 
   2   8   3       88.60       91.15      6.68 o 
   3   8   3     2625.91     2573.56     53.46 o 
   4   8   3       71.01       62.80     14.66 o 
   5   8   3       18.64        9.79      7.43 o 
   6   8   3        2.63       -0.62      8.53 o 
  -5   9   3       95.73       95.97     13.33 o 
  -4   9   3        0.06       -3.63      6.14 o 
  -3   9   3     2232.57     2179.30     43.79 o 
  -2   9   3       27.21       15.87      4.97 o 
  -1   9   3      119.23      161.88     10.38 o 
   0   9   3      214.82      217.45      9.11 o 
   1   9   3     1811.27     1767.42     29.46 o 
   2   9   3     1184.53     1282.28     35.83 o 
   3   9   3      166.13      170.45     13.88 o 
   4   9   3      400.14      347.45     20.24 o 
   5   9   3      182.44      219.11     18.43 o 
  -5  10   3      482.70      506.84     26.41 o 
  -4  10   3        9.86        4.37      6.41 o 
  -3  10   3       35.77       17.57      9.18 o 
  -2  10   3     1442.40     1479.75     28.46 o 
  -1  10   3      118.44      112.85     11.20 o 
   0  10   3       91.46       94.54      7.21 o 
   1  10   3        6.76        7.82      4.59 o 
   2  10   3       46.06       62.56      9.39 o 
   3  10   3      267.22      227.88     19.89 o 
   4  10   3        4.63       -4.44      6.38 o 
   5  10   3        3.24        6.75      7.70 o 
  -5  11   3      118.56      136.82     15.98 o 
  -4  11   3      189.63      184.76     24.21 o 
  -3  11   3      300.90      291.27     22.92 o 
  -2  11   3      346.58      359.47     18.77 o 
  -1  11   3      920.70      953.37     22.64 o 
   0  11   3      184.76      181.45      9.56 o 
   1  11   3      249.86      246.66     12.77 o 
   2  11   3       11.59       13.32      7.31 o 
   3  11   3      418.87      429.18     21.64 o 
   4  11   3      117.87      109.63     13.59 o 
   5  11   3       29.66       11.49      8.66 o 
  -4  12   3      271.60      268.23     26.21 o 
  -3  12   3        0.16       -1.41      7.28 o 
  -2  12   3       69.90       90.79     11.35 o 
  -1  12   3      682.01      650.51     26.96 o 
   0  12   3     1549.36     1555.46     35.36 o 
   1  12   3       47.30       49.53      7.76 o 
   2  12   3        0.32        3.47      6.91 o 
   3  12   3     1040.70      999.39     31.57 o 
   4  12   3      505.24      498.21     30.33 o 
  -4  13   3      379.25      323.67     22.41 o 
  -3  13   3      875.13      807.33     28.99 o 
  -2  13   3      577.43      558.66     26.71 o 
  -1  13   3        2.50        6.61      7.92 o 
   0  13   3        3.48       -1.01      5.77 o 
   1  13   3     1289.36     1310.58     33.81 o 
   2  13   3       71.30       44.36      9.62 o 
   3  13   3       61.91       40.32     10.02 o 
   4  13   3      118.88      122.81     15.86 o 
  -3  14   3        1.69        2.55      7.55 o 
  -2  14   3      757.48      688.99     27.20 o 
  -1  14   3      464.20      487.47     22.13 o 
   0  14   3        5.37        7.12     10.01 o 
   1  14   3        2.65        4.93      8.75 o 
   2  14   3      115.16      127.35     14.42 o 
   3  14   3      304.05      210.73     20.92 o 
  -3  15   3        2.05        4.75      8.66 o 
  -2  15   3       10.83       17.04     10.27 o 
  -1  15   3      734.25      793.32     34.21 o 
   0  15   3       63.64       74.58     13.37 o 
   1  15   3       69.95       82.18     14.55 o 
   2  15   3       49.23       43.70     10.62 o 
   3  15   3       24.21       40.59     11.48 o 
  -2  16   3        6.57       -8.78      8.78 o 
  -1  16   3       80.07       66.09     14.64 o 
   0  16   3      141.65      140.87     15.82 o 
   1  16   3       83.87       97.52     16.24 o 
   2  16   3       52.11       24.65     11.91 o 
  -1  17   3       52.03       33.37     13.26 o 
   0  17   3        0.29       -7.24     10.25 o 
   1  17   3       91.48       91.29     16.79 o 
  -6   0   4      837.48      914.65     51.11 o 
  -4   0   4     2587.45     2469.79     48.07 o 
  -2   0   4      926.45      931.15     20.63 o 
   0   0   4     3918.73     3952.59     62.15 o 
   2   0   4      463.73      489.16     16.88 o 
   4   0   4     1828.57     1693.74     36.94 o 
   6   0   4     1035.40     1134.02     82.49 o 
  -6   1   4      283.19      306.00     20.20 o 
  -5   1   4      649.52      667.97     20.16 o 
  -4   1   4      862.89      837.68     17.91 o 
  -3   1   4      727.70      633.41     13.64 o 
  -2   1   4      850.99      744.93     13.89 o 
  -1   1   4     2934.80     2979.14     29.51 o 
   0   1   4        0.33        0.57      2.04 o 
   1   1   4     2252.82     2261.29     23.49 o 
   2   1   4      708.66      596.72     10.86 o 
   3   1   4      869.59      769.41     14.51 o 
   4   1   4     1037.75     1037.10     20.10 o 
   5   1   4      397.35      442.57     20.21 o 
   6   1   4      240.44      264.82     23.31 o 
  -6   2   4       60.12       46.06     10.09 o 
  -5   2   4     1538.09     1510.70     31.32 o 
  -4   2   4      197.08      200.06      9.64 o 
  -3   2   4      399.42      377.14     10.33 o 
  -2   2   4      144.35      158.96      6.35 o 
  -1   2   4     9936.88     9794.10    111.23 o 
   0   2   4       27.61       23.20      2.87 o 
   1   2   4    10886.50    10636.19    115.87 o 
   2   2   4       77.20       97.97      4.75 o 
   3   2   4      234.34      239.01      8.03 o 
   4   2   4       99.02       97.54      8.73 o 
   5   2   4     1861.87     1902.48     35.79 o 
   6   2   4      150.06      158.01     22.96 o 
  -6   3   4        2.42        4.92      8.66 o 
  -5   3   4      420.97      422.56     17.18 o 
  -4   3   4      616.73      639.19     15.52 o 
  -3   3   4     1492.95     1333.26     25.46 o 
  -2   3   4      718.05      720.99     12.89 o 
  -1   3   4     2501.93     2428.34     26.31 o 
   0   3   4       29.90       38.21      3.33 o 
   1   3   4     2740.11     2661.18     28.72 o 
   2   3   4      945.44      940.14     13.67 o 
   3   3   4     1474.72     1336.17     19.19 o 
   4   3   4      894.30      890.59     21.15 o 
   5   3   4      103.43      120.97     13.37 o 
   6   3   4       18.70       13.60     10.52 o 
  -6   4   4      320.78      311.97     34.87 o 
  -5   4   4       36.56       39.42      8.75 o 
  -4   4   4     3007.42     2977.03     44.43 o 
  -3   4   4      487.21      457.79     11.45 o 
  -2   4   4      355.58      402.44      9.60 o 
  -1   4   4      824.84      927.73     14.12 o 
   0   4   4     2338.81     2219.20     32.72 o 
   1   4   4     1203.37     1276.31     17.97 o 
   2   4   4      219.08      289.03      9.07 o 
   3   4   4      541.41      512.50     13.91 o 
   4   4   4     2740.44     2735.28     41.46 o 
   5   4   4        3.55        0.59      6.31 o 
   6   4   4      590.78      661.55     34.11 o 
  -6   5   4      677.44      662.93     28.28 o 
  -5   5   4       55.88       54.48     10.79 o 
  -4   5   4       46.73       43.87      9.78 o 
  -3   5   4      322.06      293.14     11.44 o 
  -2   5   4     2651.80     2425.68     29.29 o 
  -1   5   4      382.93      381.32      9.05 o 
   0   5   4        5.50        7.43      2.79 o 
   1   5   4      305.67      306.60      7.33 o 
   2   5   4     2804.70     2623.93     34.00 o 
   3   5   4      602.03      541.49     14.59 o 
   4   5   4       19.45       11.57      6.01 o 
   5   5   4       42.03       48.53      9.69 o 
   6   5   4      759.50      766.68     69.49 o 
  -6   6   4       61.73       67.15     12.47 o 
  -5   6   4      595.32      626.88     30.94 o 
  -4   6   4     1119.12     1106.00     29.66 o 
  -3   6   4      209.01      219.75      8.40 o 
  -2   6   4       67.63       81.78      6.66 o 
  -1   6   4     1274.09     1202.39     18.17 o 
   0   6   4     1539.51     1409.85     19.74 o 
   1   6   4     1442.43     1368.71     18.63 o 
   2   6   4       29.61       29.88      6.38 o 
   3   6   4      134.18      147.40     11.68 o 
   4   6   4      747.64      743.29     39.78 o 
   5   6   4      649.76      633.68     24.65 o 
   6   6   4      182.97      198.01     18.66 o 
  -6   7   4       92.02       97.73     17.44 o 
  -5   7   4        3.22       17.40      7.92 o 
  -4   7   4      363.78      367.79     19.06 o 
  -3   7   4     2032.86     1858.60     37.60 o 
  -2   7   4       16.57       12.51      3.59 o 
  -1   7   4       70.12       57.71      5.12 o 
   0   7   4       72.79       76.28      6.27 o 
   1   7   4      545.22      515.65     11.34 o 
   2   7   4       40.73       41.31      4.84 o 
   3   7   4     1290.66     1214.91     29.69 o 
   4   7   4      403.89      398.97     23.74 o 
   5   7   4       37.27       32.88     10.55 o 
   6   7   4       15.29        2.56      8.27 o 
  -5   8   4      442.84      471.93     24.40 o 
  -4   8   4     1433.36     1409.38     35.60 o 
  -3   8   4      182.81      200.35     14.19 o 
  -2   8   4       87.08       91.67      9.62 o 
  -1   8   4       96.14       91.96      6.36 o 
   0   8   4     4488.33     4463.57     48.23 o 
   1   8   4        9.75       16.12      3.54 o 
   2   8   4       28.00       21.04      4.65 o 
   3   8   4      674.97      669.28     22.37 o 
   4   8   4     1026.94     1054.20     35.31 o 
   5   8   4      420.83      439.70     23.83 o 
  -5   9   4        5.16       -4.63      6.87 o 
  -4   9   4       49.92       47.87      9.71 o 
  -3   9   4       25.28       17.64     11.14 o 
  -2   9   4     1210.73     1127.93     23.96 o 
  -1   9   4      462.80      515.65     12.98 o 
   0   9   4       52.51       53.27      5.53 o 
   1   9   4      104.85      128.58      8.96 o 
   2   9   4     1871.50     1744.41     41.85 o 
   3   9   4      317.02      288.27     17.20 o 
   4   9   4        9.67       -2.16      5.98 o 
   5   9   4       66.23       60.71     11.23 o 
  -5  10   4        4.06       15.58      8.61 o 
  -4  10   4      443.56      434.06     23.00 o 
  -3  10   4      292.64      271.71     23.18 o 
  -2  10   4       90.95       89.91      8.72 o 
  -1  10   4       80.22       61.38      9.03 o 
   0  10   4      147.69      134.29      8.19 o 
   1  10   4      344.82      361.69     13.75 o 
   2  10   4      309.85      275.09     17.53 o 
   3  10   4      250.93      221.05     16.34 o 
   4  10   4      103.20       94.47     12.63 o 
   5  10   4       20.00       18.91      9.00 o 
  -5  11   4        1.11        7.51      8.06 o 
  -4  11   4       21.84       10.27      7.58 o 
  -3  11   4      915.43      890.38     28.60 o 
  -2  11   4      345.36      320.20     17.74 o 
  -1  11   4       45.55       42.26      7.21 o 
   0  11   4      201.05      212.04     10.24 o 
   1  11   4      280.85      313.28     14.04 o 
   2  11   4      413.81      371.85     22.46 o 
   3  11   4      106.30      140.50     26.09 o 
   4  11   4      142.43      127.02     14.46 o 
   5  11   4       28.90       30.00     12.23 o 
  -4  12   4      280.97      275.69     20.24 o 
  -3  12   4      110.30      109.55     13.14 o 
  -2  12   4       64.47       55.52      9.53 o 
  -1  12   4     1285.83     1283.32     27.93 o 
   0  12   4      528.62      556.47     21.08 o 
   1  12   4      617.07      636.10     21.60 o 
   2  12   4      173.22      168.50     15.10 o 
   3  12   4      542.16      510.47     24.39 o 
   4  12   4       28.29       18.65     15.11 o 
  -4  13   4      215.67      172.39     17.08 o 
  -3  13   4        2.69        2.33      7.29 o 
  -2  13   4      222.57      242.21     18.49 o 
  -1  13   4      220.99      210.67     15.66 o 
   0  13   4        0.88        2.35      6.46 o 
   1  13   4       29.70       33.53     10.44 o 
   2  13   4      723.49      715.13     34.98 o 
   3  13   4       85.09       85.45     12.50 o 
   4  13   4      389.65      380.77     25.42 o 
  -3  14   4      146.02      136.34     15.36 o 
  -2  14   4      216.27      222.38     19.84 o 
  -1  14   4       62.66       51.24      9.98 o 
   0  14   4      149.63      144.93     15.46 o 
   1  14   4      470.51      488.00     45.90 o 
   2  14   4       95.42       74.82     12.10 o 
   3  14   4      164.53      181.36     17.42 o 
  -3  15   4      175.51      145.52     20.54 o 
  -2  15   4      158.20      115.35     17.32 o 
  -1  15   4        2.92       10.77      9.58 o 
   0  15   4       95.97       99.35     13.30 o 
   1  15   4       71.40       70.43     13.95 o 
   2  15   4       92.42       68.16     12.55 o 
   3  15   4       28.00       23.60     10.56 o 
  -2  16   4       31.43       26.66     19.06 o 
  -1  16   4     1053.20     1064.46     41.56 o 
   0  16   4        8.38       13.03      8.94 o 
   1  16   4      628.22      597.30     32.88 o 
   2  16   4       10.39        7.88     10.86 o 
  -1  17   4       19.94        8.23     11.32 o 
   0  17   4        4.03       18.61     11.99 o 
   1  17   4      279.32      281.66     42.88 o 
  -5   0   5     2527.46     2497.76     53.22 o 
  -3   0   5      500.87      529.57     17.87 o 
  -1   0   5     2036.09     1936.27     29.53 o 
   1   0   5     1834.74     1739.97     27.71 o 
   3   0   5      320.14      371.76     14.28 o 
   5   0   5       19.90       24.52     11.76 o 
  -6   1   5     1008.61      996.87     31.55 o 
  -5   1   5      129.77      122.33     10.81 o 
  -4   1   5       16.64       16.95      4.91 o 
  -3   1   5      234.48      268.07      9.52 o 
  -2   1   5     2427.62     2394.94     27.86 o 
  -1   1   5     2452.20     2475.23     25.74 o 
   0   1   5      610.79      613.59     10.38 o 
   1   1   5      782.42      744.56     15.97 o 
   2   1   5      303.47      287.02      8.17 o 
   3   1   5      387.15      407.42     10.43 o 
   4   1   5      204.53      214.02     11.45 o 
   5   1   5      649.74      653.09     23.42 o 
   6   1   5      256.46      236.06     25.07 o 
  -6   2   5      398.99      386.16     35.38 o 
  -5   2   5       14.97       13.76      6.13 o 
  -4   2   5     1081.66     1006.55     19.73 o 
  -3   2   5      343.02      375.21     11.77 o 
  -2   2   5      916.15      859.45     14.39 o 
  -1   2   5       32.94       30.09      3.23 o 
   0   2   5      469.22      443.43     13.80 o 
   1   2   5     2190.23     2261.63     24.54 o 
   2   2   5     3999.68     3935.84     40.35 o 
   3   2   5        1.87        0.15      2.71 o 
   4   2   5      160.52      178.21     10.89 o 
   5   2   5       95.13       98.13     11.36 o 
   6   2   5     1291.29     1272.42     43.91 o 
  -6   3   5      963.53      975.75     38.00 o 
  -5   3   5      177.48      156.23     13.91 o 
  -4   3   5      222.56      232.14      9.74 o 
  -3   3   5        0.00        3.92      3.10 o 
  -2   3   5     2447.85     2509.07     29.49 o 
  -1   3   5      185.81      224.03      6.52 o 
   0   3   5       79.89       62.34      3.92 o 
   1   3   5     1860.27     1910.40     22.00 o 
   2   3   5       28.49       26.19      3.23 o 
   3   3   5       74.34       76.63      8.74 o 
   4   3   5      799.77      753.62     19.47 o 
   5   3   5     1979.11     2004.95     52.13 o 
   6   3   5        0.47       -6.78      8.61 o 
  -6   4   5     1057.02     1121.17     34.95 o 
  -5   4   5     1588.46     1601.87     44.43 o 
  -4   4   5      545.24      561.13     17.11 o 
  -3   4   5      402.69      407.25     11.10 o 
  -2   4   5      929.90      874.61     15.12 o 
  -1   4   5     1071.55     1126.13     17.49 o 
   0   4   5      176.52      151.13      5.73 o 
   1   4   5     1231.94     1119.71     24.34 o 
   2   4   5       19.91       20.74      2.79 o 
   3   4   5      993.46     1020.99     24.98 o 
   4   4   5       56.07       38.14      6.61 o 
   5   4   5      107.13       84.78     11.21 o 
   6   4   5        1.60       11.08     10.30 o 
  -6   5   5      167.02      150.82     16.37 o 
  -5   5   5      311.26      340.88     19.65 o 
  -4   5   5       43.16       44.59      6.92 o 
  -3   5   5      999.99      933.59     17.36 o 
  -2   5   5       32.00       36.19      5.26 o 
  -1   5   5     3348.73     3287.12     35.85 o 
   0   5   5      560.89      544.67     10.91 o 
   1   5   5       87.31      108.17      5.24 o 
   2   5   5       61.31       58.24      3.72 o 
   3   5   5      845.39      785.35     17.52 o 
   4   5   5       11.58       11.54      9.77 o 
   5   5   5       95.77      107.44     13.12 o 
   6   5   5      138.98      129.53     17.81 o 
  -6   6   5      227.05      204.36     18.99 o 
  -5   6   5        3.30       17.64      7.79 o 
  -4   6   5      178.24      176.69     14.18 o 
  -3   6   5      665.78      620.12     13.23 o 
  -2   6   5      664.81      601.47     12.85 o 
  -1   6   5      552.78      591.40     12.44 o 
   0   6   5        0.08       -2.60      2.60 o 
   1   6   5     2436.72     2421.15     28.56 o 
   2   6   5      398.11      404.73      8.48 o 
   3   6   5       60.45       50.44      7.87 o 
   4   6   5      151.32      143.38     13.08 o 
   5   6   5      235.64      262.58     18.86 o 
   6   6   5      170.65      155.49     19.49 o 
  -6   7   5      295.96      293.86     22.11 o 
  -5   7   5      245.48      210.56     17.45 o 
  -4   7   5        7.01        4.04      6.02 o 
  -3   7   5      607.85      619.24     17.15 o 
  -2   7   5      307.30      321.10     11.70 o 
  -1   7   5      324.26      357.32     11.59 o 
   0   7   5       98.47      111.39      8.54 o 
   1   7   5     1063.38     1051.09     16.78 o 
   2   7   5       90.17      103.41      6.46 o 
   3   7   5      517.40      467.93     18.57 o 
   4   7   5      955.33      888.95     27.56 o 
   5   7   5      786.52      678.36     62.98 o 
   6   7   5      151.28      159.95     17.46 o 
  -5   8   5       38.12       29.14      9.17 o 
  -4   8   5      466.27      478.71     21.62 o 
  -3   8   5       13.31       12.46      6.19 o 
  -2   8   5       54.47       54.61      6.10 o 
  -1   8   5        1.03        1.97      3.15 o 
   0   8   5     2419.03     2393.13     30.82 o 
   1   8   5      305.40      276.86     15.04 o 
   2   8   5      214.19      241.81     10.64 o 
   3   8   5     1221.22     1167.61     30.25 o 
   4   8   5      840.62      789.37     26.62 o 
   5   8   5       78.56       62.16     11.05 o 
  -5   9   5       24.27       33.53     10.14 o 
  -4   9   5       15.99        5.33      7.26 o 
  -3   9   5      567.40      483.27     19.95 o 
  -2   9   5      721.94      673.70     19.74 o 
  -1   9   5      842.78      816.08     16.81 o 
   0   9   5       16.52       18.97      4.19 o 
   1   9   5        1.50       -3.65      3.65 o 
   2   9   5      692.12      685.01     22.02 o 
   3   9   5      483.89      477.78     20.90 o 
   4   9   5       31.20       23.16      8.77 o 
   5   9   5       19.40       19.81      9.22 o 
  -5  10   5       47.14       45.71     11.15 o 
  -4  10   5       39.73       51.87      9.52 o 
  -3  10   5       48.24       46.46     10.92 o 
  -2  10   5       16.65       16.59      5.46 o 
  -1  10   5      362.38      352.80     12.93 o 
   0  10   5      523.52      509.94     13.67 o 
   1  10   5       79.90       79.22      9.76 o 
   2  10   5       14.76       20.44      7.02 o 
   3  10   5      106.93      102.00     12.13 o 
   4  10   5      354.66      344.33     21.54 o 
   5  10   5       24.99       28.44      9.81 o 
  -5  11   5      266.31      212.99     19.30 o 
  -4  11   5       29.63       29.48      9.11 o 
  -3  11   5      579.16      594.27     30.38 o 
  -2  11   5       51.95       56.73      7.74 o 
  -1  11   5       20.55       12.74      5.81 o 
   0  11   5       19.85       23.57      6.02 o 
   1  11   5      535.53      557.07     17.53 o 
   2  11   5      166.82      173.14     14.45 o 
   3  11   5      650.85      670.63     25.13 o 
   4  11   5      427.21      384.17     22.85 o 
   5  11   5       12.70       20.45     11.94 o 
  -4  12   5       48.49       61.13     13.40 o 
  -3  12   5        0.56        4.68      7.28 o 
  -2  12   5      201.02      211.18     16.19 o 
  -1  12   5      512.42      540.95     18.18 o 
   0  12   5     1419.06     1449.48     29.60 o 
   1  12   5        0.84       -1.16      5.40 o 
   2  12   5      279.86      292.21     21.91 o 
   3  12   5      493.07      462.27     26.34 o 
   4  12   5      596.17      520.03     26.63 o 
  -4  13   5       41.62       64.95     12.32 o 
  -3  13   5       27.47       34.16      9.90 o 
  -2  13   5      916.93      980.61     30.44 o 
  -1  13   5      305.36      299.10     19.04 o 
   0  13   5        5.43        8.74      7.18 o 
   1  13   5       52.43       38.30      8.95 o 
   2  13   5      779.70      759.97     27.16 o 
   3  13   5      332.68      352.79     21.91 o 
   4  13   5        0.28       13.49      8.95 o 
  -3  14   5       20.21       24.71      9.61 o 
  -2  14   5       91.88       90.67     14.64 o 
  -1  14   5      119.68      115.68     13.21 o 
   0  14   5      172.74      162.81     15.24 o 
   1  14   5       16.67       22.67      9.75 o 
   2  14   5        0.20       -6.33      6.54 o 
   3  14   5        0.05       -1.23      7.18 o 
  -3  15   5       54.36       52.40     11.67 o 
  -2  15   5      125.57       90.40     15.82 o 
  -1  15   5        1.88       16.81     10.24 o 
   0  15   5        5.53       -4.72      6.84 o 
   1  15   5      483.92      499.68     29.42 o 
   2  15   5      526.31      445.33     24.50 o 
   3  15   5      445.24      429.85     29.06 o 
  -2  16   5       65.50       41.00     14.43 o 
  -1  16   5      932.50      930.49     39.03 o 
   0  16   5      189.98      246.92     19.22 o 
   1  16   5      612.77      602.96     32.59 o 
   2  16   5       40.14       44.53     18.94 o 
   0  17   5       72.88       86.73     23.14 o 
  -6   0   6      626.96      645.68     36.87 o 
  -4   0   6       51.19       64.07      9.75 o 
  -2   0   6     4737.47     4816.35     68.30 o 
   0   0   6        0.00       -2.17      2.17 o 
   2   0   6     5968.80     6124.65     82.90 o 
   4   0   6      266.18      289.30     15.57 o 
   6   0   6      907.91      844.98     42.50 o 
  -6   1   6        1.78       -7.13      7.49 o 
  -5   1   6      686.70      689.28     20.88 o 
  -4   1   6      101.71      100.34      8.65 o 
  -3   1   6        0.82        4.44      3.10 o 
  -2   1   6      289.67      320.84      8.61 o 
  -1   1   6        2.83        5.87      2.15 o 
   0   1   6     1274.61     1261.88     14.87 o 
   1   1   6        0.33       -0.28      2.18 o 
   2   1   6       10.14       12.15      3.44 o 
   3   1   6       73.86       87.95      6.10 o 
   4   1   6       61.51       78.69      8.06 o 
   5   1   6     1091.28     1176.90     39.22 o 
   6   1   6      103.81       92.79     13.15 o 
  -6   2   6        4.93        8.14      8.23 o 
  -5   2   6       10.26        3.88      6.59 o 
  -4   2   6      316.62      327.68     12.04 o 
  -3   2   6       21.93       34.82      5.78 o 
  -2   2   6       52.13       54.72      4.69 o 
  -1   2   6        0.36       -2.02      2.02 o 
   0   2   6      123.49      127.85      4.73 o 
   1   2   6        4.06        1.92      2.24 o 
   2   2   6      259.89      274.51      8.22 o 
   3   2   6        6.28       -0.84      2.95 o 
   4   2   6       44.75       56.73      7.27 o 
   5   2   6       93.17       82.59     11.11 o 
   6   2   6       68.98       46.88     12.74 o 
  -6   3   6        7.43       20.41     11.00 o 
  -5   3   6      799.94      783.35     22.51 o 
  -4   3   6        0.28       -1.04      4.05 o 
  -3   3   6      849.63      856.42     16.58 o 
  -2   3   6       42.11       33.05      4.15 o 
  -1   3   6      215.64      203.69      6.52 o 
   0   3   6     2291.44     2271.77     25.23 o 
   1   3   6       40.48       39.46      3.79 o 
   2   3   6      132.80      143.88      6.63 o 
   3   3   6      242.47      247.81      8.22 o 
   4   3   6       94.68       90.99      8.58 o 
   5   3   6     1014.42     1024.46     29.66 o 
   6   3   6       33.74       34.99     11.80 o 
  -6   4   6      518.92      570.18     26.86 o 
  -5   4   6      193.40      187.54     12.95 o 
  -4   4   6      332.47      294.90     11.64 o 
  -3   4   6      619.70      631.39     14.12 o 
  -2   4   6     1317.56     1294.71     25.83 o 
  -1   4   6      682.54      649.63     12.05 o 
   0   4   6       89.56       90.95      5.13 o 
   1   4   6       19.84       14.29      3.11 o 
   2   4   6     1747.25     1735.60     22.40 o 
   3   4   6     1189.81     1168.70     22.53 o 
   4   4   6      222.89      192.16     11.55 o 
   5   4   6       84.82      110.15     12.71 o 
   6   4   6      805.19      758.65     42.80 o 
  -6   5   6       77.76       66.40     16.01 o 
  -5   5   6      320.06      299.58     24.27 o 
  -4   5   6      368.45      375.81     15.06 o 
  -3   5   6      287.13      299.17     10.26 o 
  -2   5   6       22.61       23.47      3.96 o 
  -1   5   6      830.69      839.90     14.76 o 
   0   5   6     1514.34     1516.68     20.87 o 
   1   5   6       14.79       16.80      3.31 o 
   2   5   6      527.12      491.03     10.75 o 
   3   5   6      327.19      329.81     11.93 o 
   4   5   6      142.81      137.99     14.40 o 
   5   5   6      322.83      318.65     19.63 o 
   6   5   6      656.35      630.27     34.47 o 
  -6   6   6      104.44      121.86     15.48 o 
  -5   6   6        1.76        3.89      6.72 o 
  -4   6   6      876.37      905.07     26.92 o 
  -3   6   6      144.64      142.55      7.90 o 
  -2   6   6       55.41       38.53      4.77 o 
  -1   6   6     1017.50     1096.22     17.93 o 
   0   6   6      340.05      303.56      8.84 o 
   1   6   6     2350.42     2399.87     28.92 o 
   2   6   6       89.16      120.41      8.39 o 
   3   6   6      323.14      323.66     17.43 o 
   4   6   6        0.08       -1.29      5.32 o 
   5   6   6        6.81       12.15      7.53 o 
   6   6   6       76.84       73.04     15.56 o 
  -6   7   6       65.84       78.96     12.91 o 
  -5   7   6      167.75      156.04     15.41 o 
  -4   7   6     1012.58      969.21     28.69 o 
  -3   7   6     2008.67     1971.82     32.49 o 
  -2   7   6      484.51      468.50     12.06 o 
  -1   7   6       79.20       82.51      6.13 o 
   0   7   6      606.86      668.65     14.83 o 
   1   7   6       62.76       54.93      7.09 o 
   2   7   6      243.65      237.35     12.38 o 
   3   7   6     1020.62      936.42     30.02 o 
   4   7   6       24.56       10.78      6.77 o 
   5   7   6      259.96      244.40     18.52 o 
   6   7   6      258.70      253.02     20.99 o 
  -5   8   6      527.44      525.33     34.53 o 
  -4   8   6      563.55      506.47     22.70 o 
  -3   8   6      571.57      571.08     20.48 o 
  -2   8   6      325.92      343.95     11.82 o 
  -1   8   6     1493.24     1489.56     27.30 o 
   0   8   6      485.56      493.32     12.26 o 
   1   8   6        1.67        5.65      3.06 o 
   2   8   6       69.79       63.12      8.47 o 
   3   8   6      862.69      803.97     24.87 o 
   4   8   6        2.09       -5.57      5.57 o 
   5   8   6       38.57       39.13      9.55 o 
  -5   9   6      196.89      172.90     20.10 o 
  -4   9   6       24.80       18.99      7.73 o 
  -3   9   6     2024.66     1937.30     41.15 o 
  -2   9   6      364.31      356.90     19.24 o 
  -1   9   6       68.51       61.06      6.06 o 
   0   9   6      403.54      450.15     12.41 o 
   1   9   6      623.40      629.51     16.88 o 
   2   9   6      556.54      518.24     19.20 o 
   3   9   6       33.50       34.52      9.23 o 
   4   9   6        1.36        3.82      6.82 o 
   5   9   6       39.38       29.15      9.34 o 
  -5  10   6      284.42      279.21     21.40 o 
  -4  10   6      566.64      549.36     30.21 o 
  -3  10   6      318.54      324.77     18.55 o 
  -2  10   6      100.57      117.73      9.76 o 
  -1  10   6       11.44       23.38      5.53 o 
   0  10   6      213.20      209.82     10.00 o 
   1  10   6     1063.83     1091.12     23.76 o 
   2  10   6        0.13        1.29      5.70 o 
   3  10   6       93.49       80.37     11.01 o 
   4  10   6      161.14      146.89     15.34 o 
   5  10   6       10.04       24.68      9.46 o 
  -5  11   6        1.75       25.25      9.18 o 
  -4  11   6      685.38      647.49     40.48 o 
  -3  11   6        4.87        6.22      6.95 o 
  -2  11   6      427.66      433.93     16.60 o 
  -1  11   6       14.71       16.11      5.99 o 
   0  11   6      749.77      806.52     20.85 o 
   1  11   6      127.18      126.79     10.40 o 
   2  11   6      434.31      405.61     19.77 o 
   3  11   6       70.06       81.24     12.84 o 
   4  11   6       13.36        7.75      7.68 o 
   5  11   6       15.31        7.69      8.78 o 
  -4  12   6      257.42      240.40     19.63 o 
  -3  12   6      120.58      118.85     13.07 o 
  -2  12   6      245.55      283.76     18.07 o 
  -1  12   6        0.53        0.39      5.17 o 
   0  12   6      903.16      936.03     24.79 o 
   1  12   6      272.34      311.39     15.32 o 
   2  12   6        0.38       -2.63      6.09 o 
   3  12   6       67.15       48.26     10.17 o 
   4  12   6      137.85      171.57     17.90 o 
  -4  13   6       11.11        8.64     13.72 o 
  -3  13   6      776.69      785.39     28.85 o 
  -2  13   6      420.16      451.46     39.67 o 
  -1  13   6       25.32       25.43     12.27 o 
   0  13   6      741.38      779.58     33.90 o 
   1  13   6      374.82      357.72     29.38 o 
   2  13   6        0.44       -5.96      6.29 o 
   3  13   6      247.17      258.48     19.85 o 
   4  13   6        0.86       -4.22      7.48 o 
  -3  14   6      284.46      342.55     22.18 o 
  -2  14   6      610.00      580.18     25.38 o 
  -1  14   6        0.48       -3.82      6.00 o 
   0  14   6        3.78       10.22      7.31 o 
   1  14   6      664.29      701.24     39.59 o 
   2  14   6      141.76      123.97     14.20 o 
   3  14   6       10.79       12.51      8.99 o 
  -3  15   6       44.54       21.38     10.57 o 
  -2  15   6      143.35      184.85     23.77 o 
  -1  15   6       70.62       78.26     11.94 o 
   0  15   6       68.72       56.17     17.75 o 
   1  15   6      125.44      120.57     16.68 o 
   2  15   6       86.08      100.27     14.09 o 
   3  15   6       11.59        9.37      9.04 o 
  -2  16   6      256.20      283.52     31.86 o 
  -1  16   6       67.86       59.19     28.17 o 
   0  16   6      359.03      455.42     65.06 o 
   1  16   6       20.30       28.02     14.20 o 
   2  16   6        5.71       -2.33     12.09 o 
  -5   0   7     3780.15     3722.03     70.15 o 
  -3   0   7      589.52      594.66     19.26 o 
  -1   0   7     8459.69     8441.57    105.80 o 
   1   0   7      583.68      582.00     14.78 o 
   3   0   7     4315.51     4327.34     66.97 o 
   5   0   7     1940.76     1931.63    179.90 o 
  -6   1   7      135.40      130.85     14.70 o 
  -5   1   7      860.98      879.89     26.49 o 
  -4   1   7      593.21      590.44     15.36 o 
  -3   1   7     2501.23     2443.02     31.67 o 
  -2   1   7       28.45       17.84      3.77 o 
  -1   1   7       14.17       17.42      2.56 o 
   0   1   7      959.85     1017.46     13.11 o 
   1   1   7     4477.92     4352.33     42.54 o 
   2   1   7     2862.67     2802.13     31.87 o 
   3   1   7     1098.67     1077.19     18.48 o 
   4   1   7      239.57      245.09     12.41 o 
   5   1   7     1344.25     1317.25     34.21 o 
   6   1   7      318.77      340.66     21.63 o 
  -6   2   7      621.05      688.86     38.12 o 
  -5   2   7      137.86      157.77     12.27 o 
  -4   2   7      133.63      160.68      9.56 o 
  -3   2   7      285.66      272.52      9.69 o 
  -2   2   7     4874.40     4917.92     49.96 o 
  -1   2   7      626.71      645.92     11.77 o 
   0   2   7     3829.14     3870.14     38.83 o 
   1   2   7        9.50        7.51      2.87 o 
   2   2   7       54.82       51.71      4.39 o 
   3   2   7       26.36       27.35      4.29 o 
   4   2   7     1858.78     1828.77     32.46 o 
   5   2   7        0.01        2.98      6.38 o 
   6   2   7       15.62        8.24     10.30 o 
  -6   3   7      100.04      104.04     19.58 o 
  -5   3   7      514.67      545.21     32.03 o 
  -4   3   7     2507.39     2422.38     37.26 o 
  -3   3   7     1044.01     1027.55     18.65 o 
  -2   3   7     1570.91     1590.20     24.77 o 
  -1   3   7      283.35      300.68     10.46 o 
   0   3   7     3911.83     4013.14     51.12 o 
   1   3   7      682.19      613.79     11.36 o 
   2   3   7     2735.64     2715.22     31.48 o 
   3   3   7        2.57        1.13      2.88 o 
   4   3   7       21.93       42.61      9.20 o 
   5   3   7      228.61      244.82     17.05 o 
   6   3   7      176.12      202.88     21.52 o 
  -6   4   7       20.21       16.39      9.48 o 
  -5   4   7     1258.09     1325.29     34.99 o 
  -4   4   7      553.53      538.78     15.50 o 
  -3   4   7      250.04      262.32      9.81 o 
  -2   4   7      122.93      124.00      6.80 o 
  -1   4   7     2099.59     1997.69     24.98 o 
   0   4   7     4158.11     4195.75     42.64 o 
   1   4   7      292.28      303.50      8.27 o 
   2   4   7      804.55      813.56     16.29 o 
   3   4   7     1010.19      996.56     20.94 o 
   4   4   7     1333.22     1317.71     27.21 o 
   5   4   7      753.20      715.48     25.64 o 
   6   4   7        1.81        4.61      9.14 o 
  -6   5   7        0.47       20.65      9.13 o 
  -5   5   7      163.49      215.01     16.87 o 
  -4   5   7       18.16       10.45      5.20 o 
  -3   5   7      226.51      229.55     13.13 o 
  -2   5   7      909.50      963.46     17.23 o 
  -1   5   7       11.13       10.78      3.45 o 
   0   5   7      407.40      495.97     10.99 o 
   1   5   7     1876.08     1844.48     23.89 o 
   2   5   7      557.66      564.82     11.61 o 
   3   5   7     1784.26     1711.10     29.05 o 
   4   5   7      344.69      334.96     17.75 o 
   5   5   7      614.24      633.54     27.87 o 
   6   5   7      127.87      125.15     21.52 o 
  -6   6   7      354.23      373.05     24.21 o 
  -5   6   7       78.27       93.70     17.66 o 
  -4   6   7      137.60      125.82     18.84 o 
  -3   6   7      369.72      376.25     12.16 o 
  -2   6   7     1457.61     1455.49     22.62 o 
  -1   6   7      438.42      448.61     11.34 o 
   0   6   7      147.37      111.05      6.50 o 
   1   6   7       15.18       28.54      3.93 o 
   2   6   7        9.86        7.93      2.99 o 
   3   6   7      294.56      273.85     15.58 o 
   4   6   7     2283.78     2100.42     43.77 o 
   5   6   7        8.28       20.35      7.36 o 
   6   6   7      111.32      133.08     19.41 o 
  -6   7   7        3.37        0.35      9.10 o 
  -5   7   7       39.74       39.71      9.78 o 
  -4   7   7     2443.00     2405.78     55.08 o 
  -3   7   7      242.61      243.85     11.92 o 
  -2   7   7      262.55      247.75      9.90 o 
  -1   7   7      923.26      965.34     17.71 o 
   0   7   7     1042.18     1003.25     17.66 o 
   1   7   7      156.33      153.86      7.31 o 
   2   7   7      795.43      786.64     14.28 o 
   3   7   7       93.88       78.05      9.80 o 
   4   7   7      103.96       97.00     11.76 o 
   5   7   7      109.24       71.77     11.60 o 
  -5   8   7      428.73      434.19     23.29 o 
  -4   8   7       25.78       24.93      7.91 o 
  -3   8   7      154.02      162.56     13.24 o 
  -2   8   7        4.96        5.02      3.76 o 
  -1   8   7      488.23      440.56     12.25 o 
   0   8   7     1137.45     1120.18     19.65 o 
   1   8   7       90.15      117.11      6.90 o 
   2   8   7       34.48       46.99      7.81 o 
   3   8   7      177.33      155.66     14.04 o 
   4   8   7     1243.05     1183.78     55.95 o 
   5   8   7       16.57       15.32      8.40 o 
  -5   9   7        0.07        1.93      7.43 o 
  -4   9   7       12.47        2.71      6.75 o 
  -3   9   7      248.48      263.14     16.77 o 
  -2   9   7       13.52       18.13      5.60 o 
  -1   9   7        0.00        0.23      3.68 o 
   0   9   7       18.14       30.59      5.16 o 
   1   9   7     1382.35     1357.64     22.18 o 
   2   9   7      178.96      174.47     13.34 o 
   3   9   7      854.31      864.22     27.98 o 
   4   9   7      116.53      116.59     13.26 o 
   5   9   7      451.83      451.99     28.89 o 
  -5  10   7      514.36      520.85     37.96 o 
  -4  10   7      148.12      131.89     14.24 o 
  -3  10   7        7.12       17.36      7.80 o 
  -2  10   7      957.36      958.82     23.03 o 
  -1  10   7     1664.66     1578.56     31.84 o 
   0  10   7      229.03      233.58     12.12 o 
   1  10   7      100.93      114.34     13.38 o 
   2  10   7      585.04      626.93     40.16 o 
   3  10   7      241.53      222.73     16.55 o 
   4  10   7     1225.63     1134.88     34.41 o 
   5  10   7      144.54      124.56     15.37 o 
  -5  11   7        6.99       13.88      9.46 o 
  -4  11   7      564.38      565.65     26.02 o 
  -3  11   7      221.86      239.10     17.44 o 
  -2  11   7      384.83      390.09     16.26 o 
  -1  11   7      764.53      786.34     20.99 o 
   0  11   7     1095.91     1094.95     24.78 o 
   1  11   7      555.38      556.44     17.77 o 
   2  11   7      669.52      686.22     24.19 o 
   3  11   7        8.38        8.13     10.38 o 
   4  11   7        9.29        8.93      8.09 o 
  -4  12   7      143.92      133.45     15.68 o 
  -3  12   7      133.56      129.59     21.19 o 
  -2  12   7       12.86       21.64      8.59 o 
  -1  12   7      108.40      124.22     11.07 o 
   0  12   7      945.92      973.05     24.25 o 
   1  12   7       58.93       60.83      8.63 o 
   2  12   7        0.46       -2.75      6.20 o 
   3  12   7        5.73        5.16      7.00 o 
   4  12   7      362.40      370.56     30.67 o 
  -4  13   7        0.02        3.80      8.10 o 
  -3  13   7       60.73       81.85     13.27 o 
  -2  13   7       77.29       75.74     10.91 o 
  -1  13   7        1.70       16.78      9.44 o 
   0  13   7      230.92      244.28     16.71 o 
   1  13   7        8.18        2.77      7.05 o 
   2  13   7       53.74       76.09     13.53 o 
   3  13   7      336.97      290.67     20.55 o 
   4  13   7       78.19       94.19     14.12 o 
  -3  14   7       10.05        6.09      8.17 o 
  -2  14   7      134.11      162.28     15.86 o 
  -1  14   7      247.55      287.41     19.21 o 
   0  14   7      162.98      163.45     15.32 o 
   1  14   7        3.57       -7.10      7.10 o 
   2  14   7        3.31        2.59      7.15 o 
   3  14   7      190.27      185.15     18.39 o 
  -3  15   7       19.40       29.12     10.33 o 
  -2  15   7        3.37       10.77      9.87 o 
  -1  15   7      282.58      278.49     19.55 o 
   0  15   7       46.39       42.68     10.03 o 
   1  15   7      204.96      183.57     20.18 o 
   2  15   7       37.67       36.56     10.41 o 
  -2  16   7        6.27       -5.36     10.36 o 
  -1  16   7        6.30        6.52     10.02 o 
   0  16   7       70.70       65.67     14.17 o 
   1  16   7        8.57       10.97     17.04 o 
   2  16   7       31.97       29.55     12.75 o 
  -6   0   8      365.13      449.41     59.50 o 
  -4   0   8      660.76      657.87     23.29 o 
  -2   0   8     3310.98     3675.04     63.10 o 
   0   0   8     7584.69     7829.73    210.44 o 
   2   0   8     3438.24     3612.80     55.42 o 
   4   0   8      514.49      534.64     20.27 o 
   6   0   8      173.86      190.88     24.96 o 
  -6   1   8       17.42        0.13      7.30 o 
  -5   1   8      124.69       95.80      8.81 o 
  -4   1   8      105.53       80.60      7.37 o 
  -3   1   8     1619.68     1664.21     24.94 o 
  -2   1   8     1390.80     1340.03     19.50 o 
  -1   1   8       15.89       36.31      3.07 o 
   0   1   8        4.80       -1.18      2.03 o 
   1   1   8      148.85      196.20      6.61 o 
   2   1   8     1108.52     1042.05     16.82 o 
   3   1   8     1416.50     1434.51     22.37 o 
   4   1   8       63.80       61.69      9.59 o 
   5   1   8       88.21       85.37     11.38 o 
   6   1   8       26.80       13.00     16.96 o 
  -6   2   8        1.29        2.80      7.72 o 
  -5   2   8        0.41       12.51      7.87 o 
  -4   2   8      400.66      402.57     13.27 o 
  -3   2   8      375.67      349.02     13.03 o 
  -2   2   8      129.13      145.89      6.88 o 
  -1   2   8      253.91      256.62     10.99 o 
   0   2   8      198.31      215.41      6.31 o 
   1   2   8      451.28      423.09     13.75 o 
   2   2   8        9.02        8.53      3.26 o 
   3   2   8       44.49       39.70      5.11 o 
   4   2   8      288.29      296.35     17.14 o 
   5   2   8        1.76        1.31      6.51 o 
   6   2   8       25.35       18.81     11.03 o 
  -6   3   8      288.56      325.25     24.76 o 
  -5   3   8      296.05      255.89     15.11 o 
  -4   3   8      106.29      112.01      8.66 o 
  -3   3   8     2047.81     2072.05     29.21 o 
  -2   3   8     2039.80     1972.37     26.10 o 
  -1   3   8      103.36      169.69      6.69 o 
   0   3   8       41.94       43.25      4.13 o 
   1   3   8      179.07      261.06      8.62 o 
   2   3   8     1058.76      971.43     18.91 o 
   3   3   8     1447.51     1428.46     21.98 o 
   4   3   8        6.70        9.79      5.33 o 
   5   3   8       90.36       92.87     11.71 o 
   6   3   8       42.47       40.64     12.20 o 
  -6   4   8      409.25      441.71     24.55 o 
  -5   4   8       19.57       33.10      8.74 o 
  -4   4   8     1170.66     1170.13     22.66 o 
  -3   4   8        4.16       14.25      3.84 o 
  -2   4   8     2760.75     2915.50     35.00 o 
  -1   4   8      570.77      555.79     11.73 o 
   0   4   8     6616.23     6477.17     61.83 o 
   1   4   8      605.02      609.83     12.16 o 
   2   4   8     3469.48     3542.16     43.31 o 
   3   4   8      253.14      258.46     12.94 o 
   4   4   8      698.80      651.29     18.78 o 
   5   4   8       30.02       16.92      8.38 o 
   6   4   8      194.55      201.67     32.37 o 
  -6   5   8       83.52      114.35     14.72 o 
  -5   5   8       67.44       64.44     10.67 o 
  -4   5   8        1.43        3.09      4.90 o 
  -3   5   8     1085.17     1082.97     22.30 o 
  -2   5   8     1936.65     1889.13     26.45 o 
  -1   5   8     1076.51     1067.95     17.67 o 
   0   5   8       14.89       20.59      3.94 o 
   1   5   8      181.62      190.97      7.94 o 
   2   5   8     2517.80     2400.58     29.90 o 
   3   5   8      804.66      774.95     19.98 o 
   4   5   8        4.68        3.52      5.60 o 
   5   5   8        2.82       -0.28      6.20 o 
   6   5   8      163.92      188.32     21.46 o 
  -6   6   8        7.19       22.80     10.01 o 
  -5   6   8      127.51      147.93     15.26 o 
  -4   6   8      179.59      147.63     13.01 o 
  -3   6   8     2532.52     2428.03     33.65 o 
  -2   6   8      518.20      520.52     12.90 o 
  -1   6   8      432.16      401.61     10.98 o 
   0   6   8       33.36       21.81      4.22 o 
   1   6   8     1164.23     1121.31     18.97 o 
   2   6   8      174.13      184.85      7.65 o 
   3   6   8     1078.20     1040.70     27.14 o 
   4   6   8       29.43       22.47      7.32 o 
   5   6   8      210.18      199.76     28.23 o 
   6   6   8       23.47       30.74     13.84 o 
  -5   7   8       31.83       23.35      9.29 o 
  -4   7   8      171.63      163.79     14.39 o 
  -3   7   8     1587.85     1543.70     25.60 o 
  -2   7   8        9.16       14.32      4.12 o 
  -1   7   8     1010.03      948.84     17.87 o 
   0   7   8      100.20      104.07      6.90 o 
   1   7   8      782.89      718.97     22.07 o 
   2   7   8      157.80      176.00      7.47 o 
   3   7   8     1415.93     1325.61     40.82 o 
   4   7   8      138.49      150.25     14.81 o 
   5   7   8       34.05       41.31      9.91 o 
  -5   8   8       50.63       43.81     10.69 o 
  -4   8   8      111.46      111.22     12.56 o 
  -3   8   8      285.01      268.19     14.68 o 
  -2   8   8      570.64      568.18     14.56 o 
  -1   8   8     2194.87     2176.96     30.64 o 
   0   8   8      214.57      203.83      9.23 o 
   1   8   8     2197.78     2243.28     30.33 o 
   2   8   8     1373.50     1335.22     30.87 o 
   3   8   8     1436.80     1363.81     35.84 o 
   4   8   8        0.32        5.28      6.36 o 
   5   8   8       10.71       19.05     14.22 o 
  -5   9   8        0.17        3.19      8.04 o 
  -4   9   8      102.84      108.41     12.68 o 
  -3   9   8      264.41      258.16     16.76 o 
  -2   9   8      241.91      233.78     12.48 o 
  -1   9   8       41.34       53.91      6.17 o 
   0   9   8       72.36       82.41      7.02 o 
   1   9   8      139.63      148.80      8.13 o 
   2   9   8      406.86      411.05     18.87 o 
   3   9   8       92.59       81.37     19.03 o 
   4   9   8        4.61        9.95      7.22 o 
   5   9   8      105.47      124.03     14.72 o 
  -5  10   8      395.50      367.16     38.51 o 
  -4  10   8      143.53      120.65     19.87 o 
  -3  10   8      470.83      466.14     21.73 o 
  -2  10   8      184.25      166.97     11.47 o 
  -1  10   8      132.03      151.13      9.42 o 
   0  10   8       29.00       33.37      5.45 o 
   1  10   8        9.78       12.21      5.35 o 
   2  10   8      138.87      131.23     12.67 o 
   3  10   8       63.23       56.32     16.36 o 
   4  10   8        0.46       -0.09      6.94 o 
   5  10   8      355.95      349.51     27.20 o 
  -4  11   8      167.64      166.55     16.41 o 
  -3  11   8       73.47       89.81     12.83 o 
  -2  11   8        4.66       -5.08      5.08 o 
  -1  11   8       13.04       10.97      6.15 o 
   0  11   8       88.12       80.25      9.02 o 
   1  11   8        3.76       23.19      6.01 o 
   2  11   8      172.12      162.18     14.35 o 
   3  11   8      323.20      337.44     20.32 o 
   4  11   8       56.28       62.21     11.47 o 
  -4  12   8      210.43      181.89     17.80 o 
  -3  12   8       76.42       60.57     10.74 o 
  -2  12   8        4.01        7.98      5.88 o 
  -1  12   8       88.56       95.37     10.00 o 
   0  12   8      357.01      392.69     16.72 o 
   1  12   8       98.44      106.06     17.95 o 
   2  12   8      191.58      175.04     15.55 o 
   3  12   8      167.64      174.40     16.27 o 
   4  12   8        6.59       22.50      9.02 o 
  -4  13   8       67.70       65.05     12.95 o 
  -3  13   8      127.19      125.63     16.11 o 
  -2  13   8      395.04      404.80     48.78 o 
  -1  13   8      320.45      345.27     19.55 o 
   0  13   8       57.20       55.59     10.02 o 
   1  13   8       36.71       35.79      8.87 o 
   2  13   8      517.38      532.09     33.33 o 
   3  13   8      152.51      161.14     16.23 o 
   4  13   8       14.81       17.88      9.61 o 
  -3  14   8      286.18      248.92     20.05 o 
  -2  14   8       13.63       21.72      9.07 o 
  -1  14   8       57.83       34.78      9.08 o 
   0  14   8      168.08      175.62     15.70 o 
   1  14   8       31.35       34.66     11.78 o 
   2  14   8        7.87       15.14      8.49 o 
   3  14   8       46.58       27.60     11.12 o 
  -2  15   8       57.92       56.98     14.03 o 
  -1  15   8      183.82      175.52     16.37 o 
   0  15   8       59.69       86.58     12.70 o 
   1  15   8        2.80        9.92      9.90 o 
   2  15   8      353.85      376.56     23.62 o 
  -1  16   8        8.79       13.85     11.26 o 
   0  16   8      110.27       97.39     16.25 o 
   1  16   8       93.53       96.94     16.74 o 
  -5   0   9        5.18       -1.63      6.52 o 
  -3   0   9        0.61        1.96      4.55 o 
  -1   0   9      720.83      793.30     25.70 o 
   1   0   9    10863.86    11448.28    162.91 o 
   3   0   9       17.02        2.17      4.60 o 
   5   0   9     2597.85     2573.19     72.68 o 
  -6   1   9       66.77       58.52     11.25 o 
  -5   1   9     1552.49     1530.91     31.15 o 
  -4   1   9       59.44       68.76      7.13 o 
  -3   1   9       64.55       52.54      5.59 o 
  -2   1   9      675.24      765.51     17.25 o 
  -1   1   9     4916.02     5211.14     66.14 o 
   0   1   9      960.72     1074.69     14.32 o 
   1   1   9      118.34      140.37      9.31 o 
   2   1   9      561.45      633.33     12.97 o 
   3   1   9        8.45        9.58      6.30 o 
   4   1   9      406.94      435.17     15.85 o 
   5   1   9       12.90       17.82      8.08 o 
   6   1   9       15.95        8.98      9.58 o 
  -6   2   9      146.26      140.96     14.97 o 
  -5   2   9      155.41      154.98     12.62 o 
  -4   2   9     1115.92     1107.90     22.16 o 
  -3   2   9       12.32       21.63      4.56 o 
  -2   2   9     1770.92     1908.22     25.19 o 
  -1   2   9       39.38       35.83      3.86 o 
   0   2   9     2100.41     2281.93     29.84 o 
   1   2   9       19.77       12.35      3.66 o 
   2   2   9      286.94      400.49     10.36 o 
   3   2   9        0.02        3.73      3.32 o 
   4   2   9      205.70      227.46     12.59 o 
   5   2   9      140.42      147.94     14.31 o 
   6   2   9       61.64       64.43     14.66 o 
  -6   3   9        1.72       -0.01      8.09 o 
  -5   3   9      433.63      450.07     18.56 o 
  -4   3   9       34.68       31.92      5.87 o 
  -3   3   9      116.57      116.61      7.70 o 
  -2   3   9       97.59       71.01      5.63 o 
  -1   3   9     2595.04     2743.27     31.29 o 
   0   3   9     4886.78     5267.94     51.44 o 
   1   3   9        1.38        6.26      3.09 o 
   2   3   9     1670.05     1719.14     23.93 o 
   3   3   9      394.09      447.22     11.75 o 
   4   3   9      401.50      397.22     15.57 o 
   5   3   9       29.88       17.09      9.29 o 
   6   3   9      483.19      517.24     32.11 o 
  -6   4   9      190.30      184.40     18.10 o 
  -5   4   9        9.03       16.63      8.01 o 
  -4   4   9       41.02       36.15      5.91 o 
  -3   4   9      150.08      188.74      9.33 o 
  -2   4   9       10.23        6.49      3.49 o 
  -1   4   9     1056.35     1157.79     18.11 o 
   0   4   9     4395.10     4551.65     46.81 o 
   1   4   9     1682.41     1822.08     26.37 o 
   2   4   9      398.64      416.51     10.75 o 
   3   4   9       77.12       85.55     19.54 o 
   4   4   9      571.74      563.95     17.75 o 
   5   4   9      495.83      472.94     22.28 o 
   6   4   9       66.91       24.74     11.63 o 
  -6   5   9       60.03       41.74     11.73 o 
  -5   5   9      202.08      224.03     17.22 o 
  -4   5   9      225.28      247.20     13.61 o 
  -3   5   9        1.59       -3.48      3.48 o 
  -2   5   9      759.69      814.62     16.25 o 
  -1   5   9       59.16       64.04      5.62 o 
   0   5   9       20.52       35.39      4.49 o 
   1   5   9      769.08      817.48     20.96 o 
   2   5   9      153.10      142.76      7.21 o 
   3   5   9       47.40       53.69      6.68 o 
   4   5   9       22.47       34.32      8.29 o 
   5   5   9       80.51       81.52     19.55 o 
   6   5   9       49.39       48.05     12.59 o 
  -6   6   9      161.49      180.71     19.62 o 
  -5   6   9      473.04      471.11     23.72 o 
  -4   6   9      232.26      225.14     15.64 o 
  -3   6   9       99.99      108.32      8.11 o 
  -2   6   9      551.37      562.68     13.83 o 
  -1   6   9        8.43        7.22      3.49 o 
   0   6   9        4.69        2.49      3.16 o 
   1   6   9      126.10      149.35      8.05 o 
   2   6   9        0.66        6.13      3.24 o 
   3   6   9       56.29       70.86      9.42 o 
   4   6   9      673.84      626.69     23.12 o 
   5   6   9       59.29       51.65     10.59 o 
  -5   7   9      509.73      519.60     26.52 o 
  -4   7   9      466.99      467.52     27.00 o 
  -3   7   9     1175.77     1132.33     24.24 o 
  -2   7   9      105.89      104.97      7.56 o 
  -1   7   9      647.31      676.01     15.16 o 
   0   7   9      656.79      667.13     15.53 o 
   1   7   9      469.08      457.63     15.90 o 
   2   7   9      137.81      146.84      7.77 o 
   3   7   9       97.03      142.65     12.78 o 
   4   7   9       66.01       69.63     12.71 o 
   5   7   9       25.51       19.58      8.24 o 
  -5   8   9       46.55       34.45     10.10 o 
  -4   8   9      154.83      148.22     14.50 o 
  -3   8   9       89.58       91.27      9.06 o 
  -2   8   9      966.25      982.63     23.02 o 
  -1   8   9      793.05      763.29     16.87 o 
   0   8   9      527.28      511.67     13.94 o 
   1   8   9      232.57      235.36      9.63 o 
   2   8   9       63.14       64.23      9.06 o 
   3   8   9      150.08      140.71     12.91 o 
   4   8   9      128.63      152.62     14.74 o 
   5   8   9      151.27      178.93     16.86 o 
  -5   9   9      135.56      130.29     14.97 o 
  -4   9   9      183.83      173.01     15.79 o 
  -3   9   9        1.72       -6.36      7.60 o 
  -2   9   9       20.13       23.89      6.13 o 
  -1   9   9      338.86      319.71     17.62 o 
   0   9   9      884.96      862.32     18.48 o 
   1   9   9      163.20      159.17      8.73 o 
   2   9   9       26.68       48.01      8.59 o 
   3   9   9       89.59       92.72     11.74 o 
   4   9   9       34.62       25.83      8.44 o 
   5   9   9        0.03        2.31      8.34 o 
  -5  10   9       66.97       54.46     12.35 o 
  -4  10   9        0.04       -6.54      6.54 o 
  -3  10   9      134.86      150.95     14.10 o 
  -2  10   9     1966.28     1880.61     38.55 o 
  -1  10   9        0.20        1.38      4.29 o 
   0  10   9      158.11      168.89      9.81 o 
   1  10   9      476.28      447.62     15.85 o 
   2  10   9      750.66      731.74     27.09 o 
   3  10   9       82.04       77.42     11.18 o 
   4  10   9       58.81       83.23     11.91 o 
   5  10   9      474.04      497.15     27.14 o 
  -4  11   9       47.10       33.20     12.26 o 
  -3  11   9     1305.67     1266.25     34.84 o 
  -2  11   9      171.82      176.39     12.51 o 
  -1  11   9      189.67      191.49     12.47 o 
   0  11   9      885.87      906.45     20.31 o 
   1  11   9     1156.56     1180.44     26.69 o 
   2  11   9      364.71      340.38     29.32 o 
   3  11   9      515.53      569.07     35.53 o 
   4  11   9       56.11       69.94     15.45 o 
  -4  12   9      416.99      438.22     24.62 o 
  -3  12   9        1.19        4.16      7.14 o 
  -2  12   9       60.69       65.89      8.93 o 
  -1  12   9      248.66      291.36     23.71 o 
   0  12   9      614.57      637.96     21.43 o 
   1  12   9      116.17      143.86     13.80 o 
   2  12   9        9.23       14.54      8.91 o 
   3  12   9        1.78       10.45      7.80 o 
   4  12   9      746.73      711.75     36.05 o 
  -3  13   9       19.96       17.56      9.28 o 
  -2  13   9       90.79       93.40     12.99 o 
  -1  13   9        4.31        6.74      7.14 o 
   0  13   9       12.90        9.20      6.94 o 
   1  13   9       49.13       31.58      8.88 o 
   2  13   9      146.15      167.04     18.75 o 
   3  13   9        0.06       -4.07      6.86 o 
  -3  14   9       19.68       33.95     11.95 o 
  -2  14   9      245.95      244.01     18.77 o 
  -1  14   9        6.94       -1.18      7.55 o 
   0  14   9      289.01      312.43     19.80 o 
   1  14   9       76.68       74.15     11.79 o 
   2  14   9      133.06      119.43     14.32 o 
   3  14   9       13.70       10.46     12.96 o 
  -2  15   9       48.42       78.19     15.79 o 
  -1  15   9        4.34       -2.22      9.09 o 
   0  15   9       22.34       38.27      9.97 o 
   1  15   9      533.53      501.36     29.73 o 
   2  15   9       37.26       38.28     10.47 o 
  -1  16   9      172.06      210.84     22.69 o 
   0  16   9       16.51        9.27     10.31 o 
   1  16   9        0.05       -1.54      9.74 o 
  -6   0  10      127.33      147.39     30.98 o 
  -4   0  10     2658.73     2699.34     53.33 o 
  -2   0  10      208.14      186.50     10.29 o 
   0   0  10       19.30       30.47      8.87 o 
   2   0  10      248.11      224.38     12.00 o 
   4   0  10     3265.27     3350.90     61.65 o 
   6   0  10      196.45      219.61     27.28 o 
  -6   1  10       39.46       25.05     10.23 o 
  -5   1  10      371.60      369.95     14.87 o 
  -4   1  10      141.20      147.05      9.65 o 
  -3   1  10      288.82      320.56     14.98 o 
  -2   1  10        0.93        3.46      2.92 o 
  -1   1  10     6280.90     6551.45     79.81 o 
   0   1  10      290.14      291.67      7.40 o 
   1   1  10     5390.56     5579.37     54.70 o 
   2   1  10       74.99       89.08      5.91 o 
   3   1  10      216.47      251.96     11.25 o 
   4   1  10       68.33       62.27      7.97 o 
   5   1  10      487.30      542.76     24.52 o 
   6   1  10        1.77       -8.90      8.90 o 
  -6   2  10      126.61      101.65     19.22 o 
  -5   2  10      302.91      320.78     16.27 o 
  -4   2  10       11.67       14.07      5.07 o 
  -3   2  10      109.55      120.03      7.61 o 
  -2   2  10       64.31       69.06      5.37 o 
  -1   2  10     1246.80     1231.46     17.00 o 
   0   2  10      415.40      448.24      9.27 o 
   1   2  10      733.63      748.12     13.71 o 
   2   2  10       37.84       42.54      4.69 o 
   3   2  10       42.05       40.37      5.16 o 
   4   2  10       77.08       89.42      9.27 o 
   5   2  10      213.85      202.74     16.32 o 
   6   2  10       91.08      107.01     22.87 o 
  -6   3  10       22.19       18.60     11.02 o 
  -5   3  10      106.96      135.11     13.26 o 
  -4   3  10       50.56       42.24      6.49 o 
  -3   3  10      177.96      185.83      9.30 o 
  -2   3  10      161.02      181.58      9.54 o 
  -1   3  10     1398.04     1438.54     22.49 o 
   0   3  10     3071.91     3286.78     38.57 o 
   1   3  10     3299.38     3327.80     52.46 o 
   2   3  10      995.57     1019.10     17.78 o 
   3   3  10      585.28      590.49     14.08 o 
   4   3  10       11.93        5.40      5.35 o 
   5   3  10      382.61      409.02     26.43 o 
   6   3  10        0.55       -5.80     12.42 o 
  -6   4  10       12.36       11.36     10.74 o 
  -5   4  10       50.32       49.02      9.79 o 
  -4   4  10     1421.08     1434.24     26.20 o 
  -3   4  10       11.00       -0.99      3.51 o 
  -2   4  10      118.49      105.04      6.82 o 
  -1   4  10     1031.35     1082.67     17.65 o 
   0   4  10       16.02       15.02      3.53 o 
   1   4  10       45.57       66.01      5.35 o 
   2   4  10      235.86      231.93      8.88 o 
   3   4  10      137.59      127.92     10.43 o 
   4   4  10     1497.56     1435.50     29.53 o 
   5   4  10       72.70       76.32     11.51 o 
   6   4  10       50.78       62.45     14.65 o 
  -6   5  10       68.04       53.08     13.99 o 
  -5   5  10      535.27      591.96     24.67 o 
  -4   5  10       64.09       79.91      8.11 o 
  -3   5  10      497.17      500.50     14.13 o 
  -2   5  10        7.18        8.65      3.89 o 
  -1   5  10     1293.20     1207.18     19.66 o 
   0   5  10     1795.76     1777.35     24.75 o 
   1   5  10       58.37       50.68      5.08 o 
   2   5  10      206.75      212.34     10.50 o 
   3   5  10        0.82        6.28      4.33 o 
   4   5  10        0.20        5.88      6.32 o 
   5   5  10      496.67      475.90     23.53 o 
   6   5  10        6.94       -0.66      9.93 o 
  -5   6  10      125.56      143.71     20.14 o 
  -4   6  10       58.65       57.89      9.72 o 
  -3   6  10       68.06       71.34      7.65 o 
  -2   6  10      108.28      131.75      8.04 o 
  -1   6  10      470.90      556.86     20.82 o 
   0   6  10      995.71     1004.80     18.14 o 
   1   6  10        8.56       23.91      4.31 o 
   2   6  10      207.39      213.13      8.89 o 
   3   6  10       12.58        2.74      5.68 o 
   4   6  10      120.82      138.60     13.64 o 
   5   6  10        1.06       -0.71      6.65 o 
  -5   7  10       64.51       74.36     11.81 o 
  -4   7  10       38.92       40.65      8.92 o 
  -3   7  10      922.79      881.92     19.47 o 
  -2   7  10      133.05      171.33      9.46 o 
  -1   7  10      342.47      374.95     11.69 o 
   0   7  10      321.73      348.02     12.13 o 
   1   7  10       10.27        6.72      3.56 o 
   2   7  10     1052.78     1002.23     29.90 o 
   3   7  10     1250.71     1180.46     31.02 o 
   4   7  10      246.70      247.76     17.53 o 
   5   7  10      230.52      226.13     18.58 o 
  -5   8  10       13.72       23.67      9.21 o 
  -4   8  10      407.25      407.30     26.33 o 
  -3   8  10        1.57       -0.69      5.03 o 
  -2   8  10      782.64      795.86     18.10 o 
  -1   8  10      235.06      232.64     10.56 o 
   0   8  10      111.58      137.27      8.53 o 
   1   8  10      242.95      247.03     12.47 o 
   2   8  10     1290.46     1240.04     33.28 o 
   3   8  10      285.90      257.40     19.96 o 
   4   8  10       99.86       96.72     14.75 o 
   5   8  10      389.11      390.75     23.86 o 
  -5   9  10      362.30      412.06     24.17 o 
  -4   9  10      590.78      626.37     34.41 o 
  -3   9  10       21.42       10.61      6.75 o 
  -2   9  10       41.87       32.43      6.01 o 
  -1   9  10     1215.79     1171.28     23.24 o 
   0   9  10     1209.88     1154.14     22.00 o 
   1   9  10        0.17       -0.09      4.53 o 
   2   9  10        1.19        5.27      5.86 o 
   3   9  10     1149.72     1060.84     30.64 o 
   4   9  10      445.16      497.79     24.31 o 
   5   9  10      279.61      280.60     21.34 o 
  -5  10  10        8.49        7.03      9.38 o 
  -4  10  10       37.30       53.39     10.65 o 
  -3  10  10      326.48      339.95     19.35 o 
  -2  10  10        0.44       -3.59      5.76 o 
  -1  10  10       71.79       77.93      7.93 o 
   0  10  10      572.55      576.36     15.84 o 
   1  10  10      545.82      536.65     17.44 o 
   2  10  10        0.57        8.71      7.37 o 
   3  10  10       21.37       10.81      7.30 o 
   4  10  10       27.95       40.61      9.74 o 
  -4  11  10       21.66       18.87      9.09 o 
  -3  11  10       27.21       31.61      9.15 o 
  -2  11  10      791.53      803.61     22.53 o 
  -1  11  10      129.06      137.92     11.33 o 
   0  11  10      427.29      415.57     14.49 o 
   1  11  10      289.35      281.20     14.63 o 
   2  11  10      494.62      486.91     22.54 o 
   3  11  10       29.63       17.15      8.06 o 
   4  11  10       25.35       24.98      9.45 o 
  -4  12  10      561.74      632.91     31.95 o 
  -3  12  10       55.65       63.80     12.39 o 
  -2  12  10       13.07       10.62      6.42 o 
  -1  12  10     1259.01     1261.75     32.83 o 
   0  12  10      291.25      304.04     15.52 o 
   1  12  10       80.83       68.23     12.81 o 
   2  12  10      150.75      144.54     14.74 o 
   3  12  10      588.51      554.52     26.83 o 
   4  12  10       18.59       46.35     13.36 o 
  -3  13  10      285.19      309.86     20.91 o 
  -2  13  10        0.74        4.10      7.36 o 
  -1  13  10      207.87      184.53     15.67 o 
   0  13  10       28.90       41.46      9.49 o 
   1  13  10      260.30      243.13     17.30 o 
   2  13  10       16.11        7.53      8.29 o 
   3  13  10      120.27      136.41     15.49 o 
  -3  14  10       42.57       48.94     15.76 o 
  -2  14  10      132.59      148.28     18.80 o 
  -1  14  10      638.81      650.21     31.32 o 
   0  14  10      133.92      148.67     15.23 o 
   1  14  10       33.64       34.04      9.53 o 
   2  14  10       41.81       41.68     10.45 o 
   3  14  10       14.47       25.35      9.73 o 
  -2  15  10      198.53      157.16     26.17 o 
  -1  15  10       57.40       62.11     12.16 o 
   0  15  10       59.94       56.51     11.76 o 
   1  15  10        3.43        2.16      8.83 o 
   2  15  10      323.66      342.88     22.84 o 
  -1  16  10      115.58      134.94     19.32 o 
   0  16  10      281.41      296.90     25.29 o 
   1  16  10        0.66       10.34     10.68 o 
  -5   0  11       95.68       91.06     17.03 o 
  -3   0  11      777.01      740.67     22.60 o 
  -1   0  11     6162.74     6302.03    111.36 o 
   1   0  11       16.95       43.74      9.25 o 
   3   0  11     2305.94     2223.95     44.10 o 
   5   0  11      167.02      225.77     36.14 o 
  -6   1  11       41.00       43.99     15.15 o 
  -5   1  11       93.20       92.74     10.25 o 
  -4   1  11     1672.19     1671.28     28.39 o 
  -3   1  11     1977.21     1939.34     28.23 o 
  -2   1  11      840.57      795.21     14.35 o 
  -1   1  11      162.35      189.50     10.72 o 
   0   1  11     3398.43     3536.66     36.57 o 
   1   1  11     4035.09     4058.79     42.92 o 
   2   1  11     1221.59     1158.48     19.86 o 
   3   1  11      689.26      680.60     15.55 o 
   4   1  11      572.13      603.98     18.42 o 
   5   1  11        4.47       -2.72      6.83 o 
   6   1  11      473.94      594.65     40.81 o 
  -6   2  11     1303.77     1389.42     43.39 o 
  -5   2  11        5.86       10.61      6.59 o 
  -4   2  11     1353.78     1401.48     25.87 o 
  -3   2  11      263.65      278.97     10.63 o 
  -2   2  11     2380.15     2345.27     38.33 o 
  -1   2  11      325.45      319.61      7.63 o 
   0   2  11     8772.04     8681.39    117.47 o 
   1   2  11      158.60      180.27      8.84 o 
   2   2  11      619.98      594.07     13.37 o 
   3   2  11      363.86      355.54     13.23 o 
   4   2  11     2827.03     2823.72     44.57 o 
   5   2  11       83.92       82.13     11.89 o 
   6   2  11      276.48      327.40     25.97 o 
  -6   3  11       11.97        9.23     12.68 o 
  -5   3  11        3.20        0.23      6.64 o 
  -4   3  11      874.54      877.28     20.11 o 
  -3   3  11      557.51      561.90     14.43 o 
  -2   3  11      970.89      886.00     16.37 o 
  -1   3  11      523.18      591.71     11.76 o 
   0   3  11      765.41      755.92     13.59 o 
   1   3  11     1413.86     1441.95     21.34 o 
   2   3  11     2624.72     2561.56     32.64 o 
   3   3  11     1043.64      972.56     18.81 o 
   4   3  11      136.16      164.10     11.91 o 
   5   3  11       25.17       17.01      9.56 o 
   6   3  11      922.27     1088.72     42.78 o 
  -6   4  11      236.43      214.74     28.06 o 
  -5   4  11      515.61      523.43     23.20 o 
  -4   4  11      167.17      161.19     18.69 o 
  -3   4  11      619.86      655.90     17.00 o 
  -2   4  11      368.41      380.30     11.26 o 
  -1   4  11     5886.22     5825.24     58.86 o 
   0   4  11      273.18      319.60      9.23 o 
   1   4  11       17.76       11.43      3.59 o 
   2   4  11       24.16       32.61      4.59 o 
   3   4  11     2727.13     2697.69     45.48 o 
   4   4  11       56.95       53.39      8.39 o 
   5   4  11      238.96      262.11     18.44 o 
   6   4  11       24.47       22.97     12.37 o 
  -5   5  11      663.34      655.22     29.45 o 
  -4   5  11      690.53      658.19     17.86 o 
  -3   5  11     4753.46     4782.93     55.33 o 
  -2   5  11      449.90      469.65     12.63 o 
  -1   5  11       10.57       12.68      3.77 o 
   0   5  11     2849.11     2901.71     40.91 o 
   1   5  11     6794.78     6764.70     67.56 o 
   2   5  11        0.26        1.98      3.40 o 
   3   5  11      488.05      475.35     20.92 o 
   4   5  11      752.41      769.79     26.93 o 
   5   5  11      595.69      607.30     29.12 o 
  -5   6  11      319.80      323.46     24.21 o 
  -4   6  11      578.46      605.21     22.80 o 
  -3   6  11      365.19      377.71     13.49 o 
  -2   6  11     1830.93     1782.19     27.43 o 
  -1   6  11     2621.17     2573.29     33.63 o 
   0   6  11     5191.10     5349.54     56.78 o 
   1   6  11     1557.85     1592.04     24.30 o 
   2   6  11      745.42      807.25     17.36 o 
   3   6  11     2454.38     2472.98     71.38 o 
   4   6  11      568.95      559.34     22.56 o 
   5   6  11      415.07      431.09     23.53 o 
  -5   7  11       13.28       23.10     10.98 o 
  -4   7  11      265.97      293.96     17.89 o 
  -3   7  11        5.47       11.27      4.88 o 
  -2   7  11     2308.39     2301.98     33.18 o 
  -1   7  11      240.53      274.96     10.89 o 
   0   7  11      824.66      802.81     16.97 o 
   1   7  11       88.27      109.02      7.43 o 
   2   7  11     2990.16     2966.00     43.04 o 
   3   7  11      193.14      194.99     14.67 o 
   4   7  11      252.64      217.91     18.13 o 
   5   7  11       79.91      108.06     13.90 o 
  -5   8  11      116.68      130.12     20.97 o 
  -4   8  11      139.23      148.41     17.09 o 
  -3   8  11      144.31      148.04     11.32 o 
  -2   8  11     1512.84     1505.73     26.27 o 
  -1   8  11     1411.79     1350.71     23.90 o 
   0   8  11      398.25      395.80     12.51 o 
   1   8  11        0.50        1.12      3.71 o 
   2   8  11      634.13      633.32     21.40 o 
   3   8  11      406.30      450.64     21.14 o 
   4   8  11      263.51      291.68     19.32 o 
   5   8  11      119.05      135.87     16.05 o 
  -5   9  11      721.02      755.41     50.01 o 
  -4   9  11        1.38        0.21      7.24 o 
  -3   9  11     1462.39     1483.95     30.95 o 
  -2   9  11      696.50      711.64     18.05 o 
  -1   9  11       24.87       27.24      5.77 o 
   0   9  11        1.10        0.12      4.85 o 
   1   9  11     1388.16     1396.97     24.42 o 
   2   9  11     1277.71     1279.64     32.34 o 
   3   9  11       80.31       85.95     11.71 o 
   4   9  11       43.69       14.94      8.23 o 
   5   9  11      269.06      268.91     21.13 o 
  -4  10  11      104.74       87.07     12.69 o 
  -3  10  11        1.25       -2.80      6.33 o 
  -2  10  11       15.76       14.39      6.03 o 
  -1  10  11      698.15      691.51     18.41 o 
   0  10  11       67.64       79.48     10.89 o 
   1  10  11     1375.95     1349.83     28.36 o 
   2  10  11       27.28       20.21      7.38 o 
   3  10  11      541.12      541.18     31.25 o 
   4  10  11        0.08        3.50      7.05 o 
  -4  11  11       62.26       67.20     12.23 o 
  -3  11  11        0.11       -2.94      6.58 o 
  -2  11  11      219.72      258.83     14.71 o 
  -1  11  11      105.38       97.76      8.88 o 
   0  11  11        0.89       -1.62      5.15 o 
   1  11  11      190.85      189.06     12.76 o 
   2  11  11      571.10      565.91     23.11 o 
   3  11  11       24.33       18.74      8.41 o 
   4  11  11       12.15       25.87      9.71 o 
  -4  12  11        6.66        8.91      9.39 o 
  -3  12  11        0.31        1.44      7.31 o 
  -2  12  11      262.70      280.74     17.63 o 
  -1  12  11      648.83      671.30     20.97 o 
   0  12  11       43.50       49.71     10.01 o 
   1  12  11       52.61       43.36      9.84 o 
   2  12  11        9.51        6.94      7.59 o 
   3  12  11       78.37       63.63     18.21 o 
   4  12  11      123.91      149.96     18.19 o 
  -3  13  11      214.94      209.16     18.34 o 
  -2  13  11      186.68      171.97     20.48 o 
  -1  13  11        5.15        9.76      8.00 o 
   0  13  11      139.05      160.91     14.97 o 
   1  13  11      432.52      430.18     31.32 o 
   2  13  11      410.69      393.79     46.44 o 
   3  13  11        1.29        5.63      7.94 o 
  -3  14  11       14.77       24.13     10.24 o 
  -2  14  11        9.60       14.91     10.25 o 
  -1  14  11      332.55      363.18     22.53 o 
   0  14  11       17.00        0.73      7.60 o 
   1  14  11      449.57      441.92     23.33 o 
   2  14  11       59.04       61.28     11.86 o 
  -2  15  11      164.72      143.02     31.87 o 
  -1  15  11        0.06        0.55      8.74 o 
   0  15  11       62.01       54.15     13.46 o 
   1  15  11       15.81        5.11     10.21 o 
   2  15  11      157.51      145.27     17.81 o 
  -6   0  12      389.36      402.88     47.52 o 
  -4   0  12     1719.42     1703.77     77.08 o 
  -2   0  12       18.56       29.64      8.56 o 
   0   0  12     1209.64     1206.52     22.55 o 
   2   0  12       85.27       93.40      9.54 o 
   4   0  12     1518.79     1486.97     84.83 o 
   6   0  12      209.29      247.23     29.44 o 
  -6   1  12      155.97      159.75     45.38 o 
  -5   1  12      199.40      209.72     15.74 o 
  -4   1  12       10.73        1.96      5.37 o 
  -3   1  12      884.66      864.46     18.66 o 
  -2   1  12     1161.91     1187.14     20.81 o 
  -1   1  12     1999.15     1971.79     34.76 o 
   0   1  12        6.79       10.38      2.76 o 
   1   1  12     1276.95     1264.28     19.27 o 
   2   1  12     1098.77     1061.04     18.78 o 
   3   1  12     1217.31     1204.70     21.84 o 
   4   1  12        0.95       -0.31      5.82 o 
   5   1  12       80.39       61.76     10.89 o 
   6   1  12      167.40      168.51     21.15 o 
  -6   2  12       10.23       20.56     10.24 o 
  -5   2  12      126.41      109.78     12.17 o 
  -4   2  12      261.23      321.06     14.69 o 
  -3   2  12     3327.94     3184.69     39.98 o 
  -2   2  12      103.93      122.36      6.48 o 
  -1   2  12     1468.31     1414.85     21.92 o 
   0   2  12       24.05       37.24      4.31 o 
   1   2  12     2156.30     2115.11     27.37 o 
   2   2  12      247.92      267.76      9.80 o 
   3   2  12     1920.08     1879.16     28.61 o 
   4   2  12      349.89      368.08     15.94 o 
   5   2  12      112.61      128.88     14.07 o 
   6   2  12        2.11       -9.27      9.27 o 
  -6   3  12        8.98        0.70     10.93 o 
  -5   3  12      560.43      577.13     28.57 o 
  -4   3  12      490.60      477.13     20.95 o 
  -3   3  12      323.52      357.65     12.80 o 
  -2   3  12      335.96      317.89      9.56 o 
  -1   3  12     1747.80     1829.79     23.92 o 
   0   3  12      219.06      240.56      8.06 o 
   1   3  12     1506.85     1616.17     23.41 o 
   2   3  12       63.39       66.54      7.45 o 
   3   3  12      444.07      466.15     13.22 o 
   4   3  12       76.11       79.25      8.83 o 
   5   3  12      427.37      428.96     33.45 o 
  -5   4  12      172.47      192.00     19.16 o 
  -4   4  12     1251.34     1222.65     24.52 o 
  -3   4  12       47.98       42.60      6.46 o 
  -2   4  12      508.35      519.99     13.01 o 
  -1   4  12      661.67      686.69     13.86 o 
   0   4  12      664.81      616.53     18.58 o 
   1   4  12       31.24       41.39      5.08 o 
   2   4  12        4.56        3.31      3.59 o 
   3   4  12      219.07      244.51     14.82 o 
   4   4  12      690.84      701.78     24.07 o 
   5   4  12      123.49      104.93     13.26 o 
  -5   5  12       17.67       29.88     13.43 o 
  -4   5  12       63.56       74.91      8.87 o 
  -3   5  12      159.67      173.29      9.98 o 
  -2   5  12     2219.35     2120.28     32.79 o 
  -1   5  12      383.28      341.78     10.79 o 
   0   5  12       79.65       97.47      6.55 o 
   1   5  12      185.20      239.88     13.65 o 
   2   5  12     2310.06     2241.47     35.86 o 
   3   5  12      803.70      781.83     20.23 o 
   4   5  12        6.73       11.08      9.44 o 
   5   5  12      166.75      177.13     16.43 o 
  -5   6  12        1.55       18.43     12.68 o 
  -4   6  12      410.81      428.91     24.17 o 
  -3   6  12      190.44      179.93     10.31 o 
  -2   6  12      217.15      237.26     10.57 o 
  -1   6  12     1230.22     1194.37     21.00 o 
   0   6  12       11.26        4.98      3.53 o 
   1   6  12     1860.74     1858.15     30.67 o 
   2   6  12     1374.38     1392.32     23.37 o 
   3   6  12        1.04        5.91      5.90 o 
   4   6  12      543.85      528.85     23.11 o 
   5   6  12        0.16        4.56      7.42 o 
  -5   7  12      148.35      123.43     22.33 o 
  -4   7  12      318.58      297.61     21.89 o 
  -3   7  12        0.24        9.11      4.88 o 
  -2   7  12      806.70      756.75     17.76 o 
  -1   7  12       79.97       74.44      6.96 o 
   0   7  12      375.94      363.94     11.87 o 
   1   7  12        4.08        7.17      4.31 o 
   2   7  12      248.88      220.75     11.76 o 
   3   7  12       34.03       47.26     14.46 o 
   4   7  12        1.09        6.38      6.79 o 
   5   7  12       44.34       37.15      9.96 o 
  -5   8  12      435.78      409.12     63.97 o 
  -4   8  12     1179.49     1227.38     53.16 o 
  -3   8  12      281.69      272.11     15.38 o 
  -2   8  12     1221.81     1235.34     23.89 o 
  -1   8  12       53.66       63.15      7.20 o 
   0   8  12      505.77      490.75     14.04 o 
   1   8  12       73.92       69.86      6.81 o 
   2   8  12      156.18      168.73     13.25 o 
   3   8  12        0.37       -1.01      7.57 o 
   4   8  12      450.41      414.34     22.33 o 
   5   8  12      359.50      377.13     23.70 o 
  -5   9  12      223.31      216.03     29.57 o 
  -4   9  12        7.76        7.21      8.67 o 
  -3   9  12       33.73       28.76      6.99 o 
  -2   9  12     2375.01     2372.95     35.98 o 
  -1   9  12      541.71      558.39     15.85 o 
   0   9  12        0.00        3.17      4.42 o 
   1   9  12      440.32      421.73     15.58 o 
   2   9  12     2150.35     2113.13     43.58 o 
   3   9  12      152.71      141.69     14.13 o 
   4   9  12       74.80       73.24     15.37 o 
  -4  10  12      196.69      217.61     22.11 o 
  -3  10  12      235.20      208.06     22.89 o 
  -2  10  12        4.63        0.95      5.21 o 
  -1  10  12     1547.27     1599.56     28.55 o 
   0  10  12      856.99      836.90     19.71 o 
   1  10  12     2544.10     2555.48     54.41 o 
   2  10  12      564.28      570.10     27.42 o 
   3  10  12       17.92       23.17      8.52 o 
   4  10  12      404.04      422.98     24.07 o 
  -4  11  12       38.89       42.17     12.95 o 
  -3  11  12       49.76       73.68     11.34 o 
  -2  11  12      307.00      321.44     27.36 o 
  -1  11  12      698.65      709.41     23.61 o 
   0  11  12      167.83      185.21     12.76 o 
   1  11  12      155.31      176.77     12.62 o 
   2  11  12       70.25       65.42     10.77 o 
   3  11  12      133.87      136.11     14.85 o 
   4  11  12       21.90       16.05      8.85 o 
  -4  12  12      150.05      176.87     34.75 o 
  -3  12  12       76.22       42.33     11.07 o 
  -2  12  12      414.72      415.05     18.33 o 
  -1  12  12      204.66      236.38     16.08 o 
   0  12  12       10.44        1.81      6.02 o 
   1  12  12       77.78       85.14     15.70 o 
   2  12  12      331.41      334.47     21.45 o 
   3  12  12      106.44      113.07     14.46 o 
  -3  13  12      274.78      252.04     19.72 o 
  -2  13  12      321.57      321.02     20.44 o 
  -1  13  12        3.20       10.68      8.09 o 
   0  13  12       40.64       58.65     10.54 o 
   1  13  12     1279.79     1245.74     37.23 o 
   2  13  12       92.45      100.37     13.59 o 
   3  13  12       24.32       19.27      9.26 o 
  -2  14  12      121.32      115.92     17.16 o 
  -1  14  12      113.08      131.85     24.62 o 
   0  14  12      290.58      344.26     21.10 o 
   1  14  12      620.71      633.51     33.39 o 
   2  14  12       10.38        8.19      8.70 o 
  -1  15  12      225.94      249.59     19.57 o 
   0  15  12      116.78      159.87     19.80 o 
   1  15  12        7.72       27.80     12.05 o 
  -5   0  13       17.12       20.33      9.93 o 
  -3   0  13      447.07      430.97     35.01 o 
  -1   0  13      219.78      232.80     29.77 o 
   1   0  13      150.24      164.51     10.45 o 
   3   0  13      651.31      647.94     22.53 o 
   5   0  13       79.93       73.35     29.73 o 
  -6   1  13        4.37       10.83     12.22 o 
  -5   1  13       28.14       28.92      8.27 o 
  -4   1  13       33.85       54.53      9.32 o 
  -3   1  13      124.60      141.99      9.59 o 
  -2   1  13        9.61        7.42      3.80 o 
  -1   1  13        3.25       -0.57      3.89 o 
   0   1  13       71.37       89.66      4.26 o 
   1   1  13        0.14       -2.53      2.53 o 
   2   1  13      173.13      151.28      8.21 o 
   3   1  13      175.38      206.05     10.30 o 
   4   1  13       78.87       88.76      9.47 o 
   5   1  13       16.17        4.09      7.50 o 
  -6   2  13      387.00      424.92     27.18 o 
  -5   2  13       81.19       93.16     13.65 o 
  -4   2  13      109.30      123.99     12.42 o 
  -3   2  13       36.17       24.24      5.53 o 
  -2   2  13      208.03      183.02      9.16 o 
  -1   2  13        2.18        0.70      4.04 o 
   0   2  13      178.73      209.56      9.02 o 
   1   2  13       76.15       83.69      6.03 o 
   2   2  13        3.59        5.00      3.60 o 
   3   2  13       53.30       42.96      5.87 o 
   4   2  13       72.22       95.62      9.90 o 
   5   2  13       16.51       11.33      7.77 o 
  -5   3  13       13.88       17.27      8.68 o 
  -4   3  13       29.44       34.84      9.06 o 
  -3   3  13      375.12      376.72     13.52 o 
  -2   3  13       82.61       82.35      5.92 o 
  -1   3  13      153.99      183.01     10.49 o 
   0   3  13      525.03      569.79     12.05 o 
   1   3  13      839.38      838.27     16.18 o 
   2   3  13        2.03        7.57      3.86 o 
   3   3  13      200.19      197.53     11.72 o 
   4   3  13      226.34      230.74     13.83 o 
   5   3  13      388.52      418.90     28.04 o 
  -5   4  13        1.72       -2.40      7.44 o 
  -4   4  13        4.95        5.49      6.29 o 
  -3   4  13      172.96      173.98     11.10 o 
  -2   4  13     1618.42     1625.44     24.94 o 
  -1   4  13       29.96       40.92      5.89 o 
   0   4  13        0.37        3.57      3.57 o 
   1   4  13       53.77       66.68      6.07 o 
   2   4  13      846.20      839.35     22.04 o 
   3   4  13       56.75       70.34      7.93 o 
   4   4  13       77.18       75.00     11.23 o 
   5   4  13        2.72       24.79     17.13 o 
  -5   5  13       25.10       19.92     13.30 o 
  -4   5  13      107.18      122.79     15.93 o 
  -3   5  13      173.11      202.66     12.08 o 
  -2   5  13       20.36       13.59      4.40 o 
  -1   5  13        5.17        3.09      3.51 o 
   0   5  13      215.19      213.09     12.75 o 
   1   5  13      255.15      246.46     12.50 o 
   2   5  13      281.24      309.45     11.52 o 
   3   5  13        4.21        4.39      5.11 o 
   4   5  13        2.65        7.58      6.55 o 
   5   5  13      105.07      114.86     14.12 o 
  -5   6  13       89.29       73.18     18.15 o 
  -4   6  13       62.07       56.75     11.58 o 
  -3   6  13       74.01       75.40     16.94 o 
  -2   6  13      152.90      197.44     10.19 o 
  -1   6  13      118.24      124.96      7.92 o 
   0   6  13        6.55        7.25      3.90 o 
   1   6  13      199.60      205.44      9.71 o 
   2   6  13        0.44        1.58      3.99 o 
   3   6  13       50.74       30.83      7.78 o 
   4   6  13        0.12       -5.39      5.39 o 
   5   6  13        1.74        3.60      7.48 o 
  -5   7  13       35.29       75.20     24.65 o 
  -4   7  13      150.86      135.25     29.73 o 
  -3   7  13      321.18      356.62     15.90 o 
  -2   7  13       56.61       73.27      8.00 o 
  -1   7  13       16.48       19.50      5.18 o 
   0   7  13        4.73        7.42      3.89 o 
   1   7  13      920.09      927.15     19.09 o 
   2   7  13       77.35       68.12      7.83 o 
   3   7  13       53.95       58.31      9.74 o 
   4   7  13      102.67       97.28     18.04 o 
   5   7  13      578.77      572.99     39.07 o 
  -5   8  13       84.50       83.13     20.04 o 
  -4   8  13        1.23        0.08     11.86 o 
  -3   8  13        6.87        3.54      7.16 o 
  -2   8  13      808.57      857.73     25.21 o 
  -1   8  13      181.98      175.45     10.16 o 
   0   8  13      520.02      522.43     14.83 o 
   1   8  13       45.32       47.64      9.17 o 
   2   8  13      737.18      746.38     23.87 o 
   3   8  13      106.94       96.62     11.98 o 
   4   8  13      751.23      738.86     27.52 o 
   5   8  13       26.66       25.03      9.93 o 
  -4   9  13       70.71       44.52     14.97 o 
  -3   9  13      248.25      238.81     19.97 o 
  -2   9  13      673.53      648.92     17.70 o 
  -1   9  13       82.52       88.13      8.18 o 
   0   9  13      102.49      114.69      8.81 o 
   1   9  13      492.23      463.14     16.35 o 
   2   9  13      538.83      515.50     21.36 o 
   3   9  13        8.19       12.28      6.88 o 
   4   9  13       53.82       68.20     11.65 o 
  -4  10  13       26.68       34.18     12.87 o 
  -3  10  13        5.74        9.42      9.14 o 
  -2  10  13       31.48       25.65      6.97 o 
  -1  10  13      743.47      752.72     19.46 o 
   0  10  13      393.63      388.59     16.58 o 
   1  10  13       27.95       26.97      6.72 o 
   2  10  13       50.84       38.90     10.43 o 
   3  10  13       87.49       93.55     12.25 o 
   4  10  13      156.84      138.94     16.05 o 
  -4  11  13       65.82       84.95     30.90 o 
  -3  11  13      429.07      446.00     30.87 o 
  -2  11  13        3.16        5.74      5.95 o 
  -1  11  13      319.15      338.59     16.45 o 
   0  11  13        2.77       -5.03      5.03 o 
   1  11  13      755.24      783.37     26.10 o 
   2  11  13        0.24        0.13      6.32 o 
   3  11  13        2.44       -5.58      6.96 o 
   4  11  13        1.54       -5.25      7.28 o 
  -3  12  13      307.72      308.03     28.29 o 
  -2  12  13      644.18      641.22     21.94 o 
  -1  12  13      805.10      862.21     24.28 o 
   0  12  13      200.94      222.72     14.69 o 
   1  12  13      435.71      445.84     23.15 o 
   2  12  13      288.29      238.42     18.32 o 
   3  12  13      380.93      385.83     32.82 o 
  -3  13  13        0.49       -8.40      8.40 o 
  -2  13  13      276.98      262.41     23.85 o 
  -1  13  13       28.11       26.66     15.14 o 
   0  13  13      694.52      748.85     26.93 o 
   1  13  13       91.39      125.40     14.50 o 
   2  13  13      616.57      612.97     41.88 o 
   3  13  13        3.40       -3.38      8.33 o 
  -2  14  13       73.58       68.13     15.20 o 
  -1  14  13      346.25      377.80     22.31 o 
   0  14  13      406.30      493.75     24.51 o 
   1  14  13       85.75       71.48     14.09 o 
   2  14  13        1.73       13.93      9.15 o 
  -1  15  13        2.51        3.34      8.78 o 
   0  15  13      190.59      218.26     21.99 o 
   1  15  13      489.86      585.92     37.01 o 
  -4   0  14     1044.84     1010.35     40.69 o 
  -2   0  14     2870.56     2758.70     69.02 o 
   0   0  14       40.79       32.00      8.78 o 
   2   0  14     2756.34     2645.42     49.15 o 
   4   0  14      419.34      374.05     27.47 o 
  -5   1  14      108.27      134.53     14.02 o 
  -4   1  14      355.22      393.79     19.67 o 
  -3   1  14      940.05      915.88     25.79 o 
  -2   1  14      111.25      120.53     10.69 o 
  -1   1  14      126.66      122.03     10.51 o 
   0   1  14     2304.86     2315.99     39.84 o 
   1   1  14       39.76       44.24      4.76 o 
   2   1  14        5.20        6.90      3.84 o 
   3   1  14      645.89      646.06     16.29 o 
   4   1  14      326.35      332.55     15.89 o 
   5   1  14      140.75      173.01     16.48 o 
  -5   2  14        0.93        9.20      7.11 o 
  -4   2  14        6.08       -0.29     10.14 o 
  -3   2  14      198.17      163.69     13.16 o 
  -2   2  14        2.50        7.84      5.15 o 
  -1   2  14      387.46      365.76     14.98 o 
   0   2  14        7.53        5.99      2.76 o 
   1   2  14      221.87      206.62      8.69 o 
   2   2  14       18.06       14.17      4.61 o 
   3   2  14      704.40      653.05     18.57 o 
   4   2  14        5.85       13.86      6.09 o 
   5   2  14       21.83       17.26      8.80 o 
  -5   3  14      271.37      260.13     21.91 o 
  -4   3  14       22.09       19.62      7.16 o 
  -3   3  14     1018.55      998.49     34.66 o 
  -2   3  14      501.60      485.96     17.81 o 
  -1   3  14        6.34        6.65      4.29 o 
   0   3  14     2164.08     2155.83     27.70 o 
   1   3  14      131.70      135.52      7.48 o 
   2   3  14      356.74      350.10     11.64 o 
   3   3  14      631.13      600.10     18.10 o 
   4   3  14      113.87      114.42     10.36 o 
   5   3  14      471.65      461.44     40.02 o 
  -5   4  14      596.55      668.59     31.83 o 
  -4   4  14      100.93       93.70     11.41 o 
  -3   4  14       97.52       71.08     11.76 o 
  -2   4  14     1316.37     1218.75     29.24 o 
  -1   4  14      202.04      171.17      9.13 o 
   0   4  14        4.32        9.92      3.50 o 
   1   4  14       25.10       40.54      5.35 o 
   2   4  14     1703.58     1624.26     26.10 o 
   3   4  14        0.27       -2.91      4.53 o 
   4   4  14       28.73       21.61      9.29 o 
   5   4  14      112.14      129.25     17.87 o 
  -5   5  14       12.72       18.39     13.58 o 
  -4   5  14      247.26      258.77     17.37 o 
  -3   5  14      450.41      428.39     29.58 o 
  -2   5  14      419.87      445.15     15.28 o 
  -1   5  14      522.10      524.81     13.13 o 
   0   5  14       80.78       88.01      8.04 o 
   1   5  14       76.29       93.74      7.15 o 
   2   5  14       11.43       11.83      4.53 o 
   3   5  14      959.24      926.93     23.00 o 
   4   5  14      120.71      139.34     14.07 o 
   5   5  14        0.88       -1.51      7.14 o 
  -5   6  14      123.27      143.09     43.81 o 
  -4   6  14        6.62       11.79      6.92 o 
  -3   6  14      163.64      194.69     14.60 o 
  -2   6  14      109.17      110.77     11.88 o 
  -1   6  14      817.08      820.61     17.41 o 
   0   6  14      242.90      234.18     11.74 o 
   1   6  14      527.02      558.95     14.46 o 
   2   6  14        9.72        4.57      4.21 o 
   3   6  14      250.12      227.37     25.41 o 
   4   6  14      239.38      256.04     18.16 o 
   5   6  14       27.15       41.59     10.69 o 
  -5   7  14      106.08      102.23     31.10 o 
  -4   7  14       33.56       36.66     29.97 o 
  -3   7  14     1003.63      994.77     28.60 o 
  -2   7  14      627.73      643.38     18.99 o 
  -1   7  14      354.75      341.09     13.88 o 
   0   7  14      482.86      460.98     13.67 o 
   1   7  14     1185.65     1173.00     22.15 o 
   2   7  14      135.82      123.15     11.76 o 
   3   7  14      728.22      745.26     25.06 o 
   4   7  14       22.73       18.87      8.26 o 
   5   7  14      226.43      254.82     20.38 o 
  -5   8  14      671.23      671.27     46.51 o 
  -4   8  14      101.81      122.97     22.22 o 
  -3   8  14       26.55        8.87      8.61 o 
  -2   8  14      857.63      865.55     26.59 o 
  -1   8  14      754.66      763.55     23.82 o 
   0   8  14       42.58       56.69      7.28 o 
   1   8  14      162.55      168.36     13.37 o 
   2   8  14     1358.44     1299.47     35.22 o 
   3   8  14       15.89       35.06      8.61 o 
   4   8  14        9.37       11.14      8.10 o 
  -4   9  14      161.18      152.57     24.12 o 
  -3   9  14        6.82       17.34      8.59 o 
  -2   9  14        8.93        3.44      5.87 o 
  -1   9  14     1587.62     1605.73     28.60 o 
   0   9  14      241.68      241.84     11.88 o 
   1   9  14      226.82      223.38     13.12 o 
   2   9  14       21.51       29.59      8.12 o 
   3   9  14      396.27      345.41     24.77 o 
   4   9  14       29.58       30.34      9.59 o 
  -4  10  14       63.18       23.59     26.14 o 
  -3  10  14      262.50      275.22     28.60 o 
  -2  10  14      110.54      100.54     12.06 o 
  -1  10  14       74.70       86.36      8.63 o 
   0  10  14      503.41      511.95     16.18 o 
   1  10  14      141.31      153.07     11.60 o 
   2  10  14       71.47       70.18     14.50 o 
   3  10  14       58.90       57.94     11.17 o 
   4  10  14      204.71      220.26     19.15 o 
  -4  11  14      125.53      105.95     21.29 o 
  -3  11  14      219.35      243.11     28.43 o 
  -2  11  14      230.08      262.98     25.91 o 
  -1  11  14        2.82        5.87      5.35 o 
   0  11  14        0.03        2.62      5.95 o 
   1  11  14      554.04      531.94     22.54 o 
   2  11  14        3.56        4.36      7.22 o 
   3  11  14       18.48       24.23      8.99 o 
  -3  12  14       44.65       43.42     15.55 o 
  -2  12  14      557.49      581.67     36.76 o 
  -1  12  14      341.04      386.51     18.27 o 
   0  12  14        8.99       -3.44      6.10 o 
   1  12  14       94.70       94.55     14.38 o 
   2  12  14      835.79      808.89     28.98 o 
   3  12  14      168.18      203.17     18.03 o 
  -3  13  14        5.78       22.54     15.19 o 
  -2  13  14      136.46      187.50     16.44 o 
  -1  13  14     1101.70     1152.50     33.86 o 
   0  13  14     1453.43     1545.79     39.18 o 
   1  13  14       78.75       95.67     13.72 o 
   2  13  14       23.52       19.27      8.87 o 
  -2  14  14        2.42       17.96     14.85 o 
  -1  14  14       14.73       11.81     10.81 o 
   0  14  14      484.04      558.46     37.26 o 
   1  14  14      279.51      330.32     26.57 o 
   2  14  14        0.96        0.94      8.62 o 
   0  15  14      113.55      107.45     17.28 o 
  -5   0  15     1087.40     1080.30     45.64 o 
  -3   0  15        9.24       19.30      9.23 o 
  -1   0  15     4516.06     4374.83     90.74 o 
   1   0  15      310.91      318.98     13.98 o 
   3   0  15      838.75      840.41     27.19 o 
   5   0  15      235.81      251.56     27.14 o 
  -5   1  15       40.76       26.79      8.93 o 
  -4   1  15      300.59      271.19     17.41 o 
  -3   1  15      631.61      628.94     22.00 o 
  -2   1  15      621.96      557.81     19.50 o 
  -1   1  15       31.95       35.92      6.86 o 
   0   1  15      459.86      408.19     15.73 o 
   1   1  15     1680.75     1525.58     26.13 o 
   2   1  15      584.77      545.09     14.22 o 
   3   1  15      182.95      199.85     12.35 o 
   4   1  15       68.67       53.46      8.18 o 
   5   1  15      308.92      313.91     20.93 o 
  -5   2  15       58.08       66.38     11.10 o 
  -4   2  15       69.59       81.69     11.74 o 
  -3   2  15       81.96       90.43     10.74 o 
  -2   2  15      773.13      789.55     23.32 o 
  -1   2  15      130.99      119.58     10.73 o 
   0   2  15     2701.32     2574.07     35.23 o 
   1   2  15       19.83       15.39      3.92 o 
   2   2  15      707.07      695.96     17.21 o 
   3   2  15        3.38        0.73      4.35 o 
   4   2  15      814.64      814.63     23.16 o 
   5   2  15       15.39       24.18     11.47 o 
  -5   3  15       11.10       14.41     12.54 o 
  -4   3  15      411.62      430.36     22.50 o 
  -3   3  15      550.72      551.97     30.12 o 
  -2   3  15     1117.73     1078.21     30.51 o 
  -1   3  15      123.24      113.53     10.55 o 
   0   3  15     1793.42     1743.67     27.91 o 
   1   3  15     3349.75     3319.90     40.16 o 
   2   3  15     1649.27     1663.93     26.65 o 
   3   3  15        0.06        8.42      5.30 o 
   4   3  15       44.56       34.99      7.60 o 
   5   3  15      669.65      684.87     33.07 o 
  -5   4  15      836.90      885.88     35.43 o 
  -4   4  15      412.76      396.73     35.10 o 
  -3   4  15        0.21        0.90      5.59 o 
  -2   4  15      685.95      688.02     22.14 o 
  -1   4  15     4795.01     4756.61     69.05 o 
   0   4  15      446.87      439.58     13.36 o 
   1   4  15        5.61       12.87      4.21 o 
   2   4  15       94.21       93.56      8.23 o 
   3   4  15     1205.79     1212.12     26.86 o 
   4   4  15        2.70        8.33      6.75 o 
   5   4  15       79.08       64.97     18.11 o 
  -5   5  15        0.75        5.60     12.07 o 
  -4   5  15      341.65      348.67     20.09 o 
  -3   5  15     1389.95     1375.23     34.26 o 
  -2   5  15       38.57       31.88      9.02 o 
  -1   5  15       49.76       60.24      8.38 o 
   0   5  15      263.76      274.33     10.40 o 
   1   5  15     1723.33     1677.89     26.56 o 
   2   5  15       89.22       82.62      7.49 o 
   3   5  15       92.87      117.71     10.57 o 
   4   5  15      137.54      123.47     13.54 o 
   5   5  15       96.77      114.46     14.41 o 
  -5   6  15        0.55       -3.75     10.68 o 
  -4   6  15      161.75      157.81     20.60 o 
  -3   6  15        0.01       -4.34      8.00 o 
  -2   6  15      275.67      298.94     17.05 o 
  -1   6  15       62.21       70.62      7.62 o 
   0   6  15     2036.14     1995.35     31.71 o 
   1   6  15       26.66       21.38      6.98 o 
   2   6  15      234.99      239.68     11.24 o 
   3   6  15      271.32      247.24     16.30 o 
   4   6  15     1082.74     1079.05     45.48 o 
   5   6  15        3.40       11.94      8.44 o 
  -5   7  15        8.40       22.34     14.54 o 
  -4   7  15      368.30      416.08     34.68 o 
  -3   7  15       43.63       45.72      8.97 o 
  -2   7  15      349.07      320.99     17.62 o 
  -1   7  15      533.71      529.72     16.77 o 
   0   7  15     1539.02     1552.71     26.14 o 
   1   7  15      237.56      265.32     16.11 o 
   2   7  15     1524.38     1488.67     29.76 o 
   3   7  15       31.87        8.14      8.21 o 
   4   7  15      113.45      101.81     13.66 o 
  -4   8  15      132.54      123.86     21.38 o 
  -3   8  15       36.33       40.48     27.77 o 
  -2   8  15     1439.99     1376.48     34.22 o 
  -1   8  15      829.05      816.43     21.64 o 
   0   8  15      112.18      137.81      9.41 o 
   1   8  15      144.72      161.09     10.09 o 
   2   8  15       88.79       90.23     10.82 o 
   3   8  15      392.03      385.46     20.74 o 
   4   8  15       54.17       59.32     10.88 o 
  -4   9  15      131.09      142.92     23.43 o 
  -3   9  15      674.32      642.26     29.38 o 
  -2   9  15        2.06        0.01      7.01 o 
  -1   9  15        9.83        3.12      6.77 o 
   0   9  15      530.73      535.16     15.96 o 
   1   9  15     1094.25     1076.32     25.23 o 
   2   9  15       21.12       13.86      7.41 o 
   3   9  15       48.63       59.47     10.57 o 
   4   9  15        0.01       -1.82      7.49 o 
  -4  10  15       69.00       49.29     21.02 o 
  -3  10  15      166.34      149.59     29.85 o 
  -2  10  15       81.99       97.75     13.85 o 
  -1  10  15      178.77      203.80     13.49 o 
   0  10  15     1256.20     1275.03     25.48 o 
   1  10  15       63.61       59.73     10.18 o 
   2  10  15      204.79      205.40     16.15 o 
   3  10  15      485.33      453.18     23.58 o 
   4  10  15      377.67      420.17     24.54 o 
  -3  11  15      160.56      135.32     33.52 o 
  -2  11  15      157.89      167.35     18.05 o 
  -1  11  15      783.69      818.96     31.47 o 
   0  11  15      463.46      476.42     19.15 o 
   1  11  15       38.86       28.55     13.13 o 
   2  11  15      318.55      310.67     20.01 o 
   3  11  15      133.30      111.33     14.48 o 
  -3  12  15       20.15       21.37     13.08 o 
  -2  12  15      975.36      943.03     35.17 o 
  -1  12  15        4.68       11.35      7.40 o 
   0  12  15       62.91       51.66     11.68 o 
   1  12  15      128.36      128.27     14.24 o 
   2  12  15      386.13      393.01     22.51 o 
   3  12  15        0.86       21.90      8.81 o 
  -2  13  15        5.07        5.13      9.40 o 
  -1  13  15      275.20      267.39     50.00 o 
   0  13  15       49.12       41.18      8.75 o 
   1  13  15      457.53      523.39     25.53 o 
   2  13  15      132.67      138.96     15.62 o 
  -1  14  15       97.33      114.79     16.51 o 
   0  14  15      547.69      541.65     30.24 o 
   1  14  15       32.47       24.45     10.36 o 
  -4   0  16     1163.59     1190.89     46.40 o 
  -2   0  16       24.30       24.59      9.58 o 
   0   0  16     5463.81     5310.01    104.87 o 
   2   0  16      517.52      485.30     19.70 o 
   4   0  16      207.62      218.73     23.85 o 
  -5   1  16        6.21       11.88      7.57 o 
  -4   1  16      454.89      491.35     22.88 o 
  -3   1  16      118.81      112.13     11.89 o 
  -2   1  16     2640.52     2587.81     54.21 o 
  -1   1  16      102.75      109.96     10.54 o 
   0   1  16       19.12       24.35      7.57 o 
   1   1  16      106.80      110.44      6.98 o 
   2   1  16     1668.26     1664.12     37.61 o 
   3   1  16       71.75       73.84      9.74 o 
   4   1  16      438.31      453.42     21.83 o 
   5   1  16       49.06       43.13     10.85 o 
  -5   2  16     1218.70     1196.78     34.85 o 
  -4   2  16       49.13       43.86     10.74 o 
  -3   2  16        3.03        3.08      6.06 o 
  -2   2  16      195.03      190.50     13.74 o 
  -1   2  16     1162.25     1146.39     28.05 o 
   0   2  16     1995.51     1930.14     41.71 o 
   1   2  16     1641.83     1661.62     25.18 o 
   2   2  16        3.73        1.54      4.09 o 
   3   2  16      193.85      198.45     11.08 o 
   4   2  16       79.86       71.84      9.95 o 
   5   2  16      746.95      718.96     40.37 o 
  -5   3  16       14.94       31.45     11.04 o 
  -4   3  16      237.20      237.24     17.15 o 
  -3   3  16     1764.21     1761.52     39.30 o 
  -2   3  16      524.54      545.58     23.77 o 
  -1   3  16      944.37      924.00     25.17 o 
   0   3  16      117.64      131.14     11.29 o 
   1   3  16      598.52      548.71     17.68 o 
   2   3  16      387.24      400.74     13.05 o 
   3   3  16     1167.46     1116.80     32.58 o 
   4   3  16      506.55      468.38     19.05 o 
   5   3  16       28.87       13.88     14.79 o 
  -5   4  16      251.13      260.61     28.74 o 
  -4   4  16      128.37      146.53     14.26 o 
  -3   4  16        8.39       12.60      6.95 o 
  -2   4  16      230.07      222.34     15.25 o 
  -1   4  16      243.31      237.66     15.94 o 
   0   4  16     1108.05     1037.91     26.47 o 
   1   4  16        8.58       17.77      4.54 o 
   2   4  16      887.40      938.18     19.93 o 
   3   4  16        0.12       -0.95      4.80 o 
   4   4  16        0.53        2.22      6.63 o 
   5   4  16       75.24       72.62     15.01 o 
  -5   5  16       40.97       46.21     24.04 o 
  -4   5  16      583.60      558.37     24.16 o 
  -3   5  16      163.49      177.99     14.49 o 
  -2   5  16      123.48      145.22     13.10 o 
  -1   5  16       10.73       17.86      6.33 o 
   0   5  16        1.65        1.09      5.35 o 
   1   5  16      602.11      614.10     15.51 o 
   2   5  16        7.29        5.83      5.62 o 
   3   5  16       36.32       23.46      9.54 o 
   4   5  16      351.94      344.08     20.19 o 
   5   5  16       44.05       45.17     12.96 o 
  -5   6  16      381.47      359.80     65.35 o 
  -4   6  16        1.69       -0.70      7.06 o 
  -3   6  16      510.12      556.73     35.54 o 
  -2   6  16      962.52      944.23     29.18 o 
  -1   6  16        0.39       -1.05      5.26 o 
   0   6  16     2701.74     2798.07     59.68 o 
   1   6  16      122.78      133.85      9.01 o 
   2   6  16       78.84       74.69      7.56 o 
   3   6  16        0.13       -0.44      6.24 o 
   4   6  16       27.83       21.39      8.43 o 
   5   6  16      152.46      172.65     17.19 o 
  -4   7  16      345.41      399.49     35.22 o 
  -3   7  16     1682.95     1668.41     55.61 o 
  -2   7  16       57.83       34.25     11.03 o 
  -1   7  16     1392.79     1350.41     32.79 o 
   0   7  16      462.58      482.32     16.24 o 
   1   7  16     1360.44     1330.06     24.68 o 
   2   7  16        0.55        2.51      5.10 o 
   3   7  16     1056.05     1074.05     43.29 o 
   4   7  16        4.70       -4.01      6.81 o 
  -4   8  16       49.50       44.98     16.53 o 
  -3   8  16      128.15      147.81     17.42 o 
  -2   8  16      106.16      125.85     13.09 o 
  -1   8  16      709.29      688.73     33.22 o 
   0   8  16      378.76      394.24     15.73 o 
   1   8  16        2.03        5.30      4.99 o 
   2   8  16      797.48      833.51     26.47 o 
   3   8  16       25.91       24.15      8.34 o 
   4   8  16        0.91       -2.18      7.46 o 
  -4   9  16      124.45      125.83     26.70 o 
  -3   9  16      108.71       97.36     20.25 o 
  -2   9  16       16.89        5.23      6.62 o 
  -1   9  16       18.47       19.25      8.63 o 
   0   9  16       25.77       28.92      6.56 o 
   1   9  16      721.29      713.65     20.69 o 
   2   9  16       47.67       44.48      9.61 o 
   3   9  16       77.55       78.04     11.77 o 
   4   9  16       48.08       20.57     10.27 o 
  -4  10  16      235.89      225.55     30.22 o 
  -3  10  16      930.04     1019.64     37.31 o 
  -2  10  16      248.57      275.34     21.32 o 
  -1  10  16      475.94      547.35     22.09 o 
   0  10  16     1521.51     1530.08     33.76 o 
   1  10  16       64.29       81.07     17.23 o 
   2  10  16        0.36       -2.56      6.80 o 
   3  10  16       23.34       32.12      9.58 o 
  -3  11  16      427.71      429.63     35.87 o 
  -2  11  16      162.06      158.16     17.60 o 
  -1  11  16      670.72      662.10     24.45 o 
   0  11  16      478.61      487.07     21.23 o 
   1  11  16      110.86      118.33     13.34 o 
   2  11  16      319.60      288.00     22.49 o 
   3  11  16      405.53      417.78     24.28 o 
  -3  12  16      110.84      123.35     67.93 o 
  -2  12  16       83.70      105.72     15.52 o 
  -1  12  16      730.86      815.90     32.15 o 
   0  12  16        3.20        7.32      7.24 o 
   1  12  16        2.05        4.37      7.43 o 
   2  12  16      666.23      760.79     30.82 o 
  -2  13  16       31.30       37.66     11.50 o 
  -1  13  16        6.25       18.51     15.05 o 
   0  13  16       44.85       60.84     19.23 o 
   1  13  16      786.03      823.01     29.44 o 
   2  13  16        0.11        9.27      8.88 o 
  -1  14  16      500.77      510.41     36.95 o 
   0  14  16      361.33      425.84     33.40 o 
  -5   0  17       91.06       94.16     19.00 o 
  -3   0  17        0.29       -4.65      8.00 o 
  -1   0  17      531.83      573.64     35.09 o 
   1   0  17     2855.68     2894.57     69.67 o 
   3   0  17      104.83      103.29     22.12 o 
   5   0  17      203.60      208.45     42.72 o 
  -5   1  17      192.48      179.47     18.74 o 
  -4   1  17        8.92        9.46      8.17 o 
  -3   1  17        8.95       14.29     10.03 o 
  -2   1  17        7.35       18.73      6.59 o 
  -1   1  17     1935.32     1820.38     62.93 o 
   0   1  17      659.68      624.72     21.86 o 
   1   1  17       24.44       26.93      6.89 o 
   2   1  17      558.11      582.11     15.32 o 
   3   1  17       23.30       19.51      5.46 o 
   4   1  17      341.03      341.58     20.03 o 
   5   1  17        3.44       -0.29      8.60 o 
  -5   2  17       60.59       42.51     10.64 o 
  -4   2  17      505.67      480.01     23.17 o 
  -3   2  17      455.31      421.06     20.70 o 
  -2   2  17      454.83      447.29     44.11 o 
  -1   2  17      410.86      412.26     18.76 o 
   0   2  17     1046.49      977.83     26.00 o 
   1   2  17      335.27      371.22     17.29 o 
   2   2  17       38.10       32.88      5.70 o 
   3   2  17       54.70       85.01     13.42 o 
   4   2  17        3.37        1.48      8.46 o 
   5   2  17        5.82       16.13     11.38 o 
  -5   3  17       66.08       59.28     11.13 o 
  -4   3  17       51.03       34.58      8.99 o 
  -3   3  17      317.38      298.51     22.86 o 
  -2   3  17      124.05      112.16     11.73 o 
  -1   3  17        4.13       -0.84      4.85 o 
   0   3  17     1391.93     1269.52     30.24 o 
   1   3  17       49.34       59.92      8.80 o 
   2   3  17       28.26       26.11      5.68 o 
   3   3  17      186.45      180.27     12.34 o 
   4   3  17      243.55      245.14     15.28 o 
   5   3  17       14.23        2.24      9.73 o 
  -5   4  17        3.16       -2.11      8.73 o 
  -4   4  17        0.14        0.36      6.43 o 
  -3   4  17      229.92      222.09     16.10 o 
  -2   4  17        0.32        3.33      5.44 o 
  -1   4  17      226.48      223.68     14.99 o 
   0   4  17        5.56       10.46      5.42 o 
   1   4  17      379.19      402.29     16.39 o 
   2   4  17       22.55       18.15      5.24 o 
   3   4  17      151.96      133.25     11.20 o 
   4   4  17      132.09      162.76     15.38 o 
   5   4  17        5.15        7.17      9.93 o 
  -5   5  17       12.70       18.33     11.18 o 
  -4   5  17        2.59        8.27      7.24 o 
  -3   5  17       98.01      107.45     13.98 o 
  -2   5  17        3.16        3.96      5.98 o 
  -1   5  17      470.97      480.57     23.66 o 
   0   5  17        6.68        9.51      5.85 o 
   1   5  17      147.75      152.20     10.48 o 
   2   5  17     1143.39     1140.71     25.51 o 
   3   5  17       24.88       17.30      6.55 o 
   4   5  17        7.06        7.35     10.63 o 
  -4   6  17       14.28        1.02      6.94 o 
  -3   6  17       96.42       85.69     11.31 o 
  -2   6  17       21.61       20.02      7.65 o 
  -1   6  17      727.97      695.62     23.28 o 
   0   6  17     1474.30     1380.26     39.36 o 
   1   6  17        7.33       15.71      5.65 o 
   2   6  17       31.56       32.49      7.70 o 
   3   6  17      655.26      615.43     25.76 o 
   4   6  17      146.15      127.21     18.20 o 
  -4   7  17       15.79        9.00     11.60 o 
  -3   7  17      398.74      434.47     22.13 o 
  -2   7  17      196.56      180.58     17.01 o 
  -1   7  17      113.71       80.86     10.38 o 
   0   7  17      572.42      549.27     27.90 o 
   1   7  17      669.89      671.87     30.27 o 
   2   7  17      107.23      123.45     12.34 o 
   3   7  17      399.93      417.86     21.34 o 
   4   7  17        6.35        7.63      7.93 o 
  -4   8  17       38.24       71.56     18.94 o 
  -3   8  17       42.68       29.04      8.52 o 
  -2   8  17       99.75      103.68     12.28 o 
  -1   8  17       24.27       32.27      8.03 o 
   0   8  17       36.41       59.62      9.18 o 
   1   8  17      598.06      547.99     18.10 o 
   2   8  17        2.45        6.69      6.50 o 
   3   8  17        0.04        6.75      7.23 o 
   4   8  17      223.66      238.71     19.43 o 
  -4   9  17       11.98        3.35     12.32 o 
  -3   9  17        8.42        4.01      8.29 o 
  -2   9  17        9.51       11.17      7.43 o 
  -1   9  17      359.77      362.44     25.77 o 
   0   9  17       47.09       49.15      9.69 o 
   1   9  17      262.93      245.26     22.14 o 
   2   9  17      272.06      274.26     18.23 o 
   3   9  17      315.61      305.31     19.88 o 
   4   9  17       36.45       50.93     12.51 o 
  -3  10  17        6.97       21.62     13.52 o 
  -2  10  17      234.31      249.12     21.25 o 
  -1  10  17       45.60       35.16     10.18 o 
   0  10  17      968.64      969.77     37.73 o 
   1  10  17       96.10       95.98     13.70 o 
   2  10  17       21.61       29.56      9.31 o 
   3  10  17      463.06      510.01     40.34 o 
  -3  11  17      241.93      172.61     25.30 o 
  -2  11  17       34.26       30.08     10.61 o 
  -1  11  17       48.26       68.46     11.45 o 
   0  11  17       94.43       91.68     13.61 o 
   1  11  17      915.20      969.79     35.11 o 
   2  11  17       59.20       75.33     19.73 o 
   3  11  17      608.31      659.23     28.92 o 
  -2  12  17      405.29      397.63     36.32 o 
  -1  12  17      101.98      101.19     15.20 o 
   0  12  17        3.67        6.21      8.11 o 
   1  12  17      295.91      294.92     22.99 o 
   2  12  17       74.90       92.83     13.74 o 
  -1  13  17       72.12      100.27     19.30 o 
   0  13  17      155.85      192.27     39.21 o 
   1  13  17      115.85      135.54     17.25 o 
  -4   0  18      860.48      845.82     40.91 o 
  -2   0  18     4951.51     4586.81    101.36 o 
   0   0  18       16.24       11.49     17.18 o 
   2   0  18     3314.04     2982.81     56.74 o 
   4   0  18      897.84      967.99     43.36 o 
  -5   1  18      283.32      285.40     20.31 o 
  -4   1  18       13.91       27.43      8.73 o 
  -3   1  18      472.39      395.17     20.56 o 
  -2   1  18      136.45      139.07     13.06 o 
  -1   1  18     4577.03     4221.17     66.27 o 
   0   1  18      224.40      267.05     15.25 o 
   1   1  18     4237.56     3943.75     73.99 o 
   2   1  18     1041.07     1047.33     21.36 o 
   3   1  18      255.05      261.10     12.87 o 
   4   1  18        8.69       11.90      8.26 o 
   5   1  18      203.92      178.13     17.83 o 
  -5   2  18        5.15       12.10      8.84 o 
  -4   2  18        1.07        9.52      7.35 o 
  -3   2  18      515.77      514.50     22.40 o 
  -2   2  18       17.09        4.40      5.88 o 
  -1   2  18      186.57      179.48     13.99 o 
   0   2  18       35.92       39.67     10.58 o 
   1   2  18      163.43      172.81     13.40 o 
   2   2  18      120.41      138.10     10.54 o 
   3   2  18      890.85      895.83     25.37 o 
   4   2  18       31.70       29.79      7.66 o 
   5   2  18       70.57       42.72     13.52 o 
  -5   3  18       89.23       79.35     12.67 o 
  -4   3  18      108.09      104.93     13.03 o 
  -3   3  18      683.19      646.40     24.16 o 
  -2   3  18       91.87       76.56     10.56 o 
  -1   3  18     3007.71     2823.23     58.70 o 
   0   3  18      181.21      177.00     13.65 o 
   1   3  18     3597.32     3382.36     56.11 o 
   2   3  18       45.27       44.66      7.21 o 
   3   3  18       11.61       21.12      6.29 o 
   4   3  18       44.21       45.69      9.86 o 
   5   3  18       14.27       20.65     12.68 o 
  -5   4  18      100.51      111.91     17.71 o 
  -4   4  18       76.58       69.35     11.15 o 
  -3   4  18      530.54      549.69     23.41 o 
  -2   4  18     6669.67     6286.25     98.63 o 
  -1   4  18      236.85      257.56     16.40 o 
   0   4  18       58.81       62.38     14.85 o 
   1   4  18      101.08       94.50     10.65 o 
   2   4  18     4224.72     4028.80     55.98 o 
   3   4  18      436.38      465.10     25.85 o 
   4   4  18      174.23      210.45     17.21 o 
  -4   5  18     1054.28     1105.65     33.59 o 
  -3   5  18      116.77      111.96     12.71 o 
  -2   5  18      169.25      194.94     15.18 o 
  -1   5  18     1573.28     1511.71     35.74 o 
   0   5  18     2231.26     2042.18     54.80 o 
   1   5  18     1341.94     1334.39     32.17 o 
   2   5  18      912.10      975.84     36.52 o 
   3   5  18      207.39      215.35     13.91 o 
   4   5  18      577.76      655.01     26.15 o 
  -4   6  18      128.26      162.33     20.66 o 
  -3   6  18      483.83      530.74     24.20 o 
  -2   6  18      867.14      814.85     32.38 o 
  -1   6  18       14.54       14.42      6.47 o 
   0   6  18      126.74      129.99     15.01 o 
   1   6  18       17.64       17.87      6.50 o 
   2   6  18      217.42      241.24     19.28 o 
   3   6  18      783.82      811.25     38.01 o 
   4   6  18       12.38       11.54      8.04 o 
  -4   7  18       64.29       46.87     16.80 o 
  -3   7  18      433.81      476.81     22.75 o 
  -2   7  18       12.67       16.88      7.56 o 
  -1   7  18      705.71      671.44     23.71 o 
   0   7  18     1107.69     1035.89     29.02 o 
   1   7  18     1287.93     1229.39     31.36 o 
   2   7  18      139.12      174.21     18.74 o 
   3   7  18       34.15       36.82     10.98 o 
   4   7  18        8.59       15.85      9.13 o 
  -4   8  18        1.64        1.14     23.68 o 
  -3   8  18     1131.98     1179.55     34.27 o 
  -2   8  18      953.47      972.05     29.99 o 
  -1   8  18      796.95      813.87     26.47 o 
   0   8  18       15.87       10.61      6.74 o 
   1   8  18       28.25       41.17      8.38 o 
   2   8  18      396.24      397.93     24.08 o 
   3   8  18      871.19      908.05     29.97 o 
   4   8  18        1.15        3.80      8.18 o 
  -3   9  18       13.89       20.52     10.35 o 
  -2   9  18       23.57       16.47      7.83 o 
  -1   9  18        0.87        8.75      6.68 o 
   0   9  18      991.54     1095.00     34.85 o 
   1   9  18       49.20       72.52     11.92 o 
   2   9  18      250.02      229.18     45.25 o 
   3   9  18       38.19       65.16     11.43 o 
  -3  10  18       50.83       59.71     14.53 o 
  -2  10  18      341.77      379.91     25.84 o 
  -1  10  18       25.97       20.59      7.50 o 
   0  10  18       32.87       18.46      7.56 o 
   1  10  18        0.87       -3.81      9.45 o 
   2  10  18       54.42       52.89     13.55 o 
   3  10  18       24.26       16.99      9.48 o 
  -2  11  18       18.55       19.31     10.59 o 
  -1  11  18       52.84       51.84      9.93 o 
   0  11  18      190.77      188.25     30.89 o 
   1  11  18       18.61       15.09     12.74 o 
   2  11  18      181.12      207.54     21.00 o 
  -2  12  18        0.39       -4.74     10.70 o 
  -1  12  18      351.82      367.13     30.43 o 
   0  12  18       42.47       25.16     10.66 o 
   1  12  18        8.70       32.24     13.86 o 
   2  12  18        7.26       -0.53     12.03 o 
  -1  13  18        3.90        9.61     11.51 o 
   0  13  18       20.14       22.69     13.29 o 
  -5   0  19      476.22      545.84     38.51 o 
  -3   0  19      395.42      367.90     48.65 o 
  -1   0  19      700.25      685.11     66.11 o 
   1   0  19      694.61      579.69     31.95 o 
   3   0  19      804.93      855.20     29.49 o 
  -5   1  19        0.97       20.17      9.50 o 
  -4   1  19      362.23      402.95     22.69 o 
  -3   1  19     1019.01     1019.89     31.00 o 
  -2   1  19       16.56        9.66      6.37 o 
  -1   1  19      444.68      335.63     20.76 o 
   0   1  19      833.38      815.83     25.07 o 
   1   1  19     1130.94     1092.80     29.10 o 
   2   1  19       41.15       70.54     11.38 o 
   3   1  19      373.39      395.55     17.07 o 
   4   1  19      161.69      164.38     16.85 o 
  -4   2  19      665.17      664.41     26.60 o 
  -3   2  19       34.53       33.27      8.26 o 
  -2   2  19      192.59      228.41     16.08 o 
  -1   2  19      759.52      726.64     31.91 o 
   0   2  19     2733.65     2612.02     48.61 o 
   1   2  19       18.21       21.17      7.21 o 
   2   2  19      149.30      162.42     13.61 o 
   3   2  19       95.30      103.55     10.22 o 
   4   2  19     1061.34     1029.73     28.02 o 
  -4   3  19      773.83      786.30     47.72 o 
  -3   3  19      168.70      199.44     16.43 o 
  -2   3  19        4.51       20.04     12.53 o 
  -1   3  19      601.17      541.38     21.17 o 
   0   3  19      204.62      232.23     15.68 o 
   1   3  19      171.60      155.49     13.26 o 
   2   3  19        2.15        9.60      6.40 o 
   3   3  19     1188.68     1135.35     31.09 o 
   4   3  19       14.64       22.68      8.00 o 
  -4   4  19       49.77       42.24     10.35 o 
  -3   4  19      668.48      587.46     34.09 o 
  -2   4  19       17.99       17.75      7.10 o 
  -1   4  19       17.40       12.71      6.69 o 
   0   4  19      155.55      122.21     23.03 o 
   1   4  19       72.49       48.85      8.69 o 
   2   4  19      361.74      383.89     19.02 o 
   3   4  19        1.80        5.37      6.84 o 
   4   4  19      171.87      170.35     15.79 o 
  -4   5  19       44.22       28.75      9.69 o 
  -3   5  19       78.87       87.69     14.82 o 
  -2   5  19        0.09        3.54      6.26 o 
  -1   5  19        3.30       13.41      6.61 o 
   0   5  19      168.38      172.52     14.50 o 
   1   5  19      559.38      589.06     21.53 o 
   2   5  19        4.30       -1.22      7.63 o 
   3   5  19      227.97      237.22     16.84 o 
   4   5  19       38.08       27.50      9.48 o 
  -4   6  19      224.10      225.61     25.13 o 
  -3   6  19       12.74       15.65      7.72 o 
  -2   6  19       51.51       84.04     19.97 o 
  -1   6  19      149.09      190.51     15.46 o 
   0   6  19      702.40      662.85     25.21 o 
   1   6  19       26.74       30.44     13.56 o 
   2   6  19       15.93       27.36      9.61 o 
   3   6  19       20.04        3.96      8.38 o 
   4   6  19      439.65      436.06     23.99 o 
  -4   7  19      625.88      703.15     43.46 o 
  -3   7  19      631.13      690.37     30.60 o 
  -2   7  19      185.27      181.00     15.63 o 
  -1   7  19      199.47      170.25     15.02 o 
   0   7  19        3.28        7.33      6.49 o 
   1   7  19      109.61       90.20     11.16 o 
   2   7  19        3.15       17.96     11.10 o 
   3   7  19      819.89      857.21     34.20 o 
   4   7  19       47.17       31.05     15.09 o 
  -3   8  19      181.32      152.59     15.53 o 
  -2   8  19       23.08       25.35     11.45 o 
  -1   8  19      688.17      658.02     27.78 o 
   0   8  19       53.12       70.10     10.55 o 
   1   8  19      244.12      288.41     17.79 o 
   2   8  19      361.49      391.58     46.23 o 
   3   8  19       17.00       30.60     11.01 o 
  -3   9  19      310.00      326.34     24.89 o 
  -2   9  19        6.48       11.27      7.73 o 
  -1   9  19        3.22        5.73      6.67 o 
   0   9  19       60.07       60.10     10.20 o 
   1   9  19      638.62      661.86     36.94 o 
   2   9  19       30.39       49.20     15.34 o 
   3   9  19       71.31       88.50     15.31 o 
  -3  10  19       36.79       41.10     12.44 o 
  -2  10  19       98.64      112.68     16.48 o 
  -1  10  19      218.41      251.70     18.32 o 
   0  10  19      213.25      225.96     25.73 o 
   1  10  19        3.63       11.66     10.68 o 
   2  10  19       12.64        2.54     10.77 o 
   3  10  19       58.00       71.54     18.14 o 
  -2  11  19      303.77      319.41     24.45 o 
  -1  11  19        0.66       -2.27      7.02 o 
   0  11  19       15.60       26.69      9.63 o 
   1  11  19       71.04       77.31     17.75 o 
   2  11  19      303.26      422.79     63.77 o 
  -1  12  19      327.35      319.36     29.92 o 
   0  12  19      163.65      177.48     19.17 o 
   1  12  19      316.17      340.19     32.67 o 
  -4   0  20       86.34       87.11     17.74 o 
  -2   0  20       72.67       83.80     16.52 o 
   0   0  20      694.11      670.85     32.93 o 
   2   0  20       44.68       61.58     13.43 o 
   4   0  20       24.25       78.58     25.09 o 
  -4   1  20       57.49       62.17     16.91 o 
  -3   1  20       78.22       77.19     16.01 o 
  -2   1  20       61.47       58.66      9.71 o 
  -1   1  20      210.49      246.53     16.68 o 
   0   1  20        3.20        8.67      6.33 o 
   1   1  20      141.73      163.72     14.05 o 
   2   1  20       11.38        0.04      5.59 o 
   3   1  20       73.46       85.43     11.25 o 
   4   1  20       49.93       65.37     19.17 o 
  -4   2  20       22.88       17.47      9.79 o 
  -3   2  20      129.33      131.26     14.05 o 
  -2   2  20        3.42        4.89      6.02 o 
  -1   2  20      135.91      170.06     14.66 o 
   0   2  20      360.16      333.94     18.41 o 
   1   2  20      266.55      288.64     17.08 o 
   2   2  20        0.01       -3.82      5.68 o 
   3   2  20       62.18       57.64     11.58 o 
   4   2  20        0.63       -4.44      8.53 o 
  -4   3  20       13.20        7.49      7.59 o 
  -3   3  20        2.89       -3.62      8.06 o 
  -2   3  20       36.16       47.18     10.61 o 
  -1   3  20        3.73        6.72      6.36 o 
   0   3  20       84.69       83.42     10.78 o 
   1   3  20        4.37       -1.99      5.63 o 
   2   3  20       17.18       21.87      8.27 o 
   3   3  20        1.69       12.41      8.79 o 
   4   3  20       44.09       42.88     11.85 o 
  -4   4  20      513.92      532.23     26.27 o 
  -3   4  20        8.94       24.37      8.26 o 
  -2   4  20      286.49      314.35     19.47 o 
  -1   4  20       56.50       52.65      9.74 o 
   0   4  20       76.66       85.38     11.17 o 
   1   4  20       50.96       56.63      9.22 o 
   2   4  20       25.77       21.69     10.88 o 
   3   4  20      379.75      390.38     24.50 o 
   4   4  20      172.62      202.82     25.65 o 
  -4   5  20       16.06       15.30      8.39 o 
  -3   5  20       54.74       33.82      9.29 o 
  -2   5  20      856.70      818.62     37.82 o 
  -1   5  20      339.34      391.89     20.40 o 
   0   5  20       51.57       53.98     11.69 o 
   1   5  20        0.03        3.39      6.16 o 
   2   5  20     1345.43     1314.65     33.53 o 
   3   5  20       20.79       17.43     15.73 o 
   4   5  20        0.02        8.12     11.82 o 
  -4   6  20       64.94      100.57     13.97 o 
  -3   6  20       16.79       24.31      8.80 o 
  -2   6  20        0.27       -0.26      6.02 o 
  -1   6  20      236.67      246.01     17.29 o 
   0   6  20        0.07        5.91      6.33 o 
   1   6  20      414.51      453.49     21.31 o 
   2   6  20       68.86       72.13     15.44 o 
   3   6  20       10.51       27.25     23.03 o 
   4   6  20      558.45      613.04     42.35 o 
  -3   7  20       11.73        0.99      7.27 o 
  -2   7  20       33.67       23.75      8.34 o 
  -1   7  20       40.52       26.10      8.29 o 
   0   7  20      113.01      121.78     16.27 o 
   1   7  20       35.35       17.98      7.60 o 
   2   7  20       70.63       29.76     14.16 o 
   3   7  20       33.74       39.73     15.10 o 
  -3   8  20        7.15       20.34      8.11 o 
  -2   8  20      281.14      318.47     20.33 o 
  -1   8  20      257.47      286.97     19.04 o 
   0   8  20        2.09        1.08      6.04 o 
   1   8  20        3.64        5.13      6.26 o 
   2   8  20        6.34        3.45     10.68 o 
   3   8  20      456.05      431.99     36.11 o 
  -3   9  20      141.94      192.78     21.05 o 
  -2   9  20      346.97      360.32     27.89 o 
  -1   9  20      203.74      243.69     20.95 o 
   0   9  20       22.23       22.81      7.85 o 
   1   9  20      255.18      263.29     39.45 o 
   2   9  20      445.51      460.74     55.58 o 
   3   9  20      241.76      295.48     31.99 o 
  -2  10  20      147.48      134.41     17.09 o 
  -1  10  20       78.95       70.32     11.53 o 
   0  10  20        0.22        6.54      7.46 o 
   1  10  20      286.73      240.10     34.04 o 
   2  10  20       80.53       49.47     29.12 o 
  -2  11  20       17.40        3.81      9.36 o 
  -1  11  20       43.70       35.36     11.98 o 
   0  11  20      223.23      252.99     22.05 o 
   1  11  20        1.03        0.60     10.32 o 
   0  12  20       19.69       12.03     12.33 o 
  -3   0  21       11.00       21.58     11.83 o 
  -1   0  21       73.07       48.55     13.02 o 
   1   0  21       51.89       59.08     13.37 o 
   3   0  21       49.08       41.91     13.26 o 
  -4   1  21       66.79       83.46     13.06 o 
  -3   1  21        3.65        4.26      7.17 o 
  -2   1  21        2.73       -1.32      6.34 o 
  -1   1  21      177.94      189.85     15.70 o 
   0   1  21       45.09       60.23      9.83 o 
   1   1  21        1.06        4.64      6.19 o 
   2   1  21       54.04       40.03      8.89 o 
   3   1  21       12.12        9.60      7.20 o 
   4   1  21        3.01        2.00     10.29 o 
  -4   2  21       21.27        9.94      8.07 o 
  -3   2  21      216.02      191.31     16.87 o 
  -2   2  21       63.39       42.34      9.33 o 
  -1   2  21       15.80        6.88      6.26 o 
   0   2  21       26.32       15.80      7.21 o 
   1   2  21      318.06      268.74     17.22 o 
   2   2  21        0.12        1.54      6.08 o 
   3   2  21        9.87       32.92     10.33 o 
   4   2  21      101.77      114.38     21.22 o 
  -4   3  21       10.14       11.78      8.71 o 
  -3   3  21       25.16       14.08      7.75 o 
  -2   3  21        3.09        1.30      6.22 o 
  -1   3  21      273.30      260.99     19.83 o 
   0   3  21        8.09        4.01      6.17 o 
   1   3  21      205.39      195.68     15.41 o 
   2   3  21       18.82       18.92      7.70 o 
   3   3  21      287.83      304.99     29.90 o 
   4   3  21       69.82       68.91     17.41 o 
  -4   4  21        6.41        2.99      7.65 o 
  -3   4  21      143.68      146.39     17.00 o 
  -2   4  21      424.97      420.53     22.20 o 
  -1   4  21       23.72        4.89      6.42 o 
   0   4  21      111.05      112.74     21.75 o 
   1   4  21      257.68      235.94     16.70 o 
   2   4  21       25.07       20.73      8.29 o 
   3   4  21        1.61        7.40      8.16 o 
   4   4  21        0.23        3.31     11.70 o 
  -4   5  21      373.10      365.59     23.19 o 
  -3   5  21       39.09       19.34      8.53 o 
  -2   5  21      147.06      157.19     15.20 o 
  -1   5  21       40.47       33.45      8.45 o 
   0   5  21       47.79       37.80      8.78 o 
   1   5  21      141.34      179.71     15.68 o 
   2   5  21        0.28        0.60      7.28 o 
   3   5  21       12.26       50.21     26.34 o 
  -3   6  21        3.12        6.80     10.09 o 
  -2   6  21        0.30       -0.21      6.63 o 
  -1   6  21       10.90       13.77      8.85 o 
   0   6  21       28.08       12.48      9.17 o 
   1   6  21       67.29       63.18     10.41 o 
   2   6  21       25.55       32.43     10.70 o 
   3   6  21        0.23       -2.80     13.35 o 
  -3   7  21      467.18      442.94     24.54 o 
  -2   7  21       21.35       20.65      8.12 o 
  -1   7  21       15.34       22.51      8.17 o 
   0   7  21        1.39        5.67      6.62 o 
   1   7  21      158.53      158.03     14.61 o 
   2   7  21       50.12       39.99     19.72 o 
   3   7  21       45.37       61.71     17.28 o 
  -3   8  21       52.14       53.66     11.23 o 
  -2   8  21      296.88      302.16     24.84 o 
  -1   8  21      112.84      116.28     21.19 o 
   0   8  21      184.88      163.22     15.30 o 
   1   8  21       50.55       87.33     11.83 o 
   2   8  21      124.29      135.46     23.60 o 
   3   8  21       16.06       24.01     20.09 o 
  -2   9  21      135.55      136.70     15.32 o 
  -1   9  21       28.61       30.01      9.34 o 
   0   9  21        3.82       -2.47      6.44 o 
   1   9  21       93.64       83.63     18.31 o 
   2   9  21      362.28      354.88     33.50 o 
  -2  10  21        0.68       -8.64      8.64 o 
  -1  10  21      101.38      123.87     14.27 o 
   0  10  21      154.51      163.54     18.28 o 
   1  10  21      141.80      133.95     22.79 o 
   2  10  21        1.94       -0.27      9.97 o 
  -1  11  21        6.44        8.31      8.61 o 
   0  11  21        0.07        3.11      9.44 o 
   1  11  21       64.14       84.78     19.62 o 
  -4   0  22        4.01       -3.90     12.50 o 
  -2   0  22     2233.57     2188.78     68.67 o 
   0   0  22       77.96       62.57     14.99 o 
   2   0  22     1678.94     1836.32     59.68 o 
   4   0  22      246.64      294.54     42.92 o 
  -4   1  22      990.19     1070.01     35.42 o 
  -3   1  22      170.46      143.25     15.16 o 
  -2   1  22        0.03        3.56      6.47 o 
  -1   1  22       20.79       25.97      8.20 o 
   0   1  22     1699.10     1655.67     39.82 o 
   1   1  22      114.07      136.08     13.87 o 
   2   1  22      222.78      251.43     17.85 o 
   3   1  22        0.98        2.67      7.01 o 
   4   1  22      624.45      622.66     41.10 o 
  -4   2  22       20.27       21.83      9.48 o 
  -3   2  22     1035.45     1027.73     37.77 o 
  -2   2  22      157.70      146.52     14.94 o 
  -1   2  22      423.16      503.57     23.63 o 
   0   2  22       10.08        5.38      6.54 o 
   1   2  22       60.17       68.03     10.75 o 
   2   2  22      154.73      145.80     22.41 o 
   3   2  22     1370.87     1499.70     45.80 o 
   4   2  22        2.74       15.33     11.87 o 
  -4   3  22      203.75      220.01     19.39 o 
  -3   3  22      639.68      704.86     28.23 o 
  -2   3  22      215.18      188.34     16.58 o 
  -1   3  22      101.40       80.90     12.45 o 
   0   3  22      395.11      432.49     21.90 o 
   1   3  22      408.58      407.94     21.05 o 
   2   3  22      229.69      225.62     17.32 o 
   3   3  22       85.39      114.18     19.54 o 
  -3   4  22       16.39       21.74      8.79 o 
  -2   4  22      696.77      765.11     27.90 o 
  -1   4  22      135.94      167.02     19.84 o 
   0   4  22        9.89       12.63      7.14 o 
   1   4  22        1.75        1.06      6.03 o 
   2   4  22      529.65      545.77     26.68 o 
   3   4  22      189.41      209.18     39.04 o 
  -3   5  22        5.37        5.03      7.83 o 
  -2   5  22       13.22        7.41      7.17 o 
  -1   5  22       69.93       91.25     12.11 o 
   0   5  22      345.12      372.39     20.93 o 
   1   5  22        5.57        9.39      6.48 o 
   2   5  22      473.12      501.73     36.16 o 
   3   5  22        8.25       -1.03     13.88 o 
  -3   6  22      486.86      530.68     33.31 o 
  -2   6  22       89.42       82.44     12.41 o 
  -1   6  22      320.66      259.56     18.77 o 
   0   6  22       57.55       52.84      9.94 o 
   1   6  22       81.49      119.47     13.28 o 
   2   6  22       49.95       63.12     21.51 o 
   3   6  22      580.73      612.88     41.60 o 
  -3   7  22      798.86      880.96     31.83 o 
  -2   7  22      270.30      275.11     20.23 o 
  -1   7  22      327.52      329.64     20.86 o 
   0   7  22      141.46      130.57     13.91 o 
   1   7  22      560.87      574.35     24.45 o 
   2   7  22      103.57       83.65     19.36 o 
   3   7  22      184.60      213.31     32.83 o 
  -2   8  22      382.47      396.58     23.80 o 
  -1   8  22      333.97      385.09     22.58 o 
   0   8  22        7.34       -2.02      6.85 o 
   1   8  22      110.10      111.40     12.98 o 
   2   8  22      283.05      279.97     30.98 o 
  -2   9  22       48.20       42.39     13.30 o 
  -1   9  22      107.69       83.59     12.71 o 
   0   9  22      321.18      380.31     22.35 o 
   1   9  22        5.64       -3.10     10.52 o 
   2   9  22      372.70      398.35     36.57 o 
  -1  10  22        6.47       21.24      9.26 o 
   0  10  22       92.40       68.24     18.05 o 
   1  10  22       22.81       44.29     15.48 o 
  -3   0  23      137.37      130.56     39.37 o 
  -1   0  23     1791.90     1643.87    104.31 o 
   1   0  23      269.11      232.66     27.35 o 
   3   0  23      338.12      359.54     50.46 o 
  -3   1  23      500.91      503.61     26.24 o 
  -2   1  23      242.22      202.91     18.83 o 
  -1   1  23       27.24       28.96      8.42 o 
   0   1  23      124.76      107.19     13.02 o 
   1   1  23      613.30      582.33     24.35 o 
   2   1  23      310.31      300.78     21.86 o 
   3   1  23      287.11      318.15     24.57 o 
  -3   2  23       44.19       38.83     10.16 o 
  -2   2  23      442.39      421.58     23.28 o 
  -1   2  23        4.09        6.16      6.82 o 
   0   2  23     1260.78     1234.28     39.69 o 
   1   2  23        0.02       -5.24      6.04 o 
   2   2  23       50.01       39.94      9.49 o 
   3   2  23        3.07       13.01      9.81 o 
  -3   3  23      537.18      543.45     35.01 o 
  -2   3  23      425.93      399.28     22.74 o 
  -1   3  23       66.06       80.32     12.93 o 
   0   3  23      663.60      671.57     25.87 o 
   1   3  23      634.55      584.26     24.12 o 
   2   3  23      876.59      857.77     29.00 o 
   3   3  23       83.48      102.22     16.03 o 
  -3   4  23        0.01        2.31      7.56 o 
  -2   4  23      290.82      305.80     20.83 o 
  -1   4  23     1441.38     1308.76     42.02 o 
   0   4  23      405.61      369.09     21.08 o 
   1   4  23       98.52       95.48     12.12 o 
   2   4  23       99.27      109.80     15.00 o 
   3   4  23      584.84      625.59     36.56 o 
  -3   5  23      570.47      556.76     31.82 o 
  -2   5  23       17.67        8.49      8.25 o 
  -1   5  23       61.33       72.68     11.62 o 
   0   5  23       10.42       10.59      7.28 o 
   1   5  23      778.09      751.52     41.44 o 
   2   5  23       49.86       78.17     13.58 o 
   3   5  23       97.40      110.59     20.73 o 
  -3   6  23       46.62       37.21     10.69 o 
  -2   6  23      230.27      210.12     18.22 o 
  -1   6  23      139.04      120.82     15.31 o 
   0   6  23      703.43      716.42     31.56 o 
   1   6  23        0.83        0.57      6.66 o 
   2   6  23        8.82        9.31      9.03 o 
  -2   7  23      122.11      150.30     19.93 o 
  -1   7  23      107.28       91.40     12.93 o 
   0   7  23      379.41      338.30     21.09 o 
   1   7  23        8.56        1.15      7.08 o 
   2   7  23      927.59      945.85     48.26 o 
  -2   8  23      225.60      197.19     18.50 o 
  -1   8  23      108.47      102.15     13.61 o 
   0   8  23      200.89      144.62     15.73 o 
   1   8  23       34.08       26.30     13.86 o 
   2   8  23      162.35      188.53     26.95 o 
  -1   9  23       22.75       18.14      8.70 o 
   0   9  23        6.25        8.67      8.04 o 
   1   9  23      389.74      432.11     37.49 o 
  -2   0  24        9.35        0.15     10.70 o 
   0   0  24      453.05      448.41     32.83 o 
   2   0  24        0.75       15.56     22.87 o 
  -3   1  24      153.48      168.01     17.63 o 
  -2   1  24      167.73      154.76     16.71 o 
  -1   1  24        3.52        4.40      6.83 o 
   0   1  24        0.18        9.69      8.94 o 
   1   1  24       29.57       26.47      8.71 o 
   2   1  24      181.22      210.24     17.31 o 
   3   1  24       95.31      105.37     20.03 o 
  -3   2  24       53.24       47.97     11.36 o 
  -2   2  24       53.45       43.86     10.15 o 
  -1   2  24        0.88       11.67      7.25 o 
   0   2  24        4.71       -5.65      6.47 o 
   1   2  24        6.25       -2.95      6.39 o 
   2   2  24       22.58       34.33      9.17 o 
   3   2  24      118.34      142.17     18.28 o 
  -3   3  24        0.77       11.51      8.45 o 
  -2   3  24      171.29      175.22     16.97 o 
  -1   3  24        0.11       -0.13      6.54 o 
   0   3  24       75.77       73.46     11.26 o 
   1   3  24        8.61       16.78      7.87 o 
   2   3  24      116.51      130.16     14.81 o 
   3   3  24       18.63       27.68     11.08 o 
  -3   4  24      113.77      138.50     16.13 o 
  -2   4  24       35.68       36.86      9.73 o 
  -1   4  24       95.90       94.52     14.44 o 
   0   4  24      163.51      178.11     16.39 o 
   1   4  24        4.85       10.25      7.18 o 
   2   4  24       14.44       14.17      8.12 o 
   3   4  24        6.35        7.54      9.63 o 
  -2   5  24        3.52        7.67      8.31 o 
  -1   5  24      309.47      309.21     20.90 o 
   0   5  24        7.15       -3.92      6.57 o 
   1   5  24       10.46        6.11      7.65 o 
   2   5  24        5.64       -4.15      7.64 o 
  -2   6  24      430.86      442.25     25.09 o 
  -1   6  24        6.87        8.87      7.47 o 
   0   6  24        2.90       14.87      8.94 o 
   1   6  24       68.46       61.79     11.50 o 
   2   6  24       18.37        1.23      9.24 o 
  -2   7  24       12.69        8.37      8.43 o 
  -1   7  24      185.60      166.48     16.92 o 
   0   7  24      275.17      268.08     19.91 o 
   1   7  24      198.96      193.46     17.19 o 
   2   7  24        0.04       -0.13     12.02 o 
  -1   8  24      207.43      227.70     19.37 o 
   0   8  24       48.24       45.48     13.87 o 
   1   8  24        2.94        8.22     16.09 o 
  -3   0  25      143.17      125.44     22.33 o 
  -1   0  25       35.12       12.39     12.03 o 
   1   0  25      265.33      202.09     35.01 o 
  -3   1  25        1.60        1.64      7.70 o 
  -2   1  25      152.39      142.97     15.79 o 
  -1   1  25      220.07      151.99     15.65 o 
   0   1  25       93.32      119.00     13.76 o 
   1   1  25      162.54      165.93     16.13 o 
   2   1  25       43.24       53.18     11.02 o 
  -2   2  25      210.00      190.01     17.97 o 
  -1   2  25        7.54       10.16      7.48 o 
   0   2  25       36.75       29.49      9.08 o 
   1   2  25        2.84        7.51      7.16 o 
   2   2  25      475.70      480.33     24.87 o 
  -2   3  25      160.23      141.76     17.13 o 
  -1   3  25      127.08      105.46     14.08 o 
   0   3  25       76.64       56.24     13.10 o 
   1   3  25       12.34       15.51      9.28 o 
   2   3  25       31.43       33.34      9.81 o 
  -2   4  25        8.87        5.45      7.64 o 
  -1   4  25       33.86       46.40     10.82 o 
   0   4  25      180.00      181.65     17.15 o 
   1   4  25      321.48      327.43     21.47 o 
   2   4  25      102.02       99.75     15.80 o 
  -2   5  25       92.80       94.06     21.58 o 
  -1   5  25      321.57      305.20     21.72 o 
   0   5  25       74.75       77.67     12.37 o 
   1   5  25      321.40      307.25     21.13 o 
   2   5  25      253.49      238.71     43.43 o 
  -1   6  25       32.93       32.42     10.22 o 
   0   6  25      162.70      185.70     17.93 o 
   1   6  25       36.48       29.22      9.84 o 
  -1   7  25       28.12       31.87     10.27 o 
   0   7  25      197.72      184.61     22.53 o 
   1   7  25      151.06      179.06     17.49 o 
  -2   0  26      727.75      646.60     57.68 o 
   0   0  26      259.14      241.59     35.66 o 
   2   0  26      577.96      643.61     68.37 o 
  -2   1  26      111.26      110.19     14.37 o 
  -1   1  26      291.78      276.00     26.41 o 
   0   1  26     1228.60     1424.41     55.26 o 
   1   1  26      820.61      849.84     52.63 o 
   2   1  26       27.71       36.66     10.36 o 
  -2   2  26       37.71       36.45     12.08 o 
  -1   2  26     2151.62     2206.03     62.52 o 
   0   2  26        8.29       15.42      8.57 o 
   1   2  26      853.45      914.08     35.75 o 
   2   2  26       32.21       23.30      9.38 o 
  -2   3  26       89.08       62.58     12.47 o 
  -1   3  26      412.85      449.86     25.34 o 
   0   3  26      240.08      277.47     20.49 o 
   1   3  26     1136.27     1278.06     46.83 o 
   2   3  26        2.26        4.73      8.42 o 
  -1   4  26      198.97      215.05     19.19 o 
   0   4  26      124.61      129.88     29.19 o 
   1   4  26       61.66       60.67     12.20 o 
  -1   5  26       58.49       72.41     12.68 o 
   0   5  26     1117.94     1105.20     35.81 o 
   1   5  26      156.07      139.58     16.05 o 
   0   6  26       19.01       11.24      8.76 o 
  -1   0  27      368.73      324.43     32.23 o 
   1   0  27      275.81      308.08     31.12 o 
  -1   1  27       19.95       23.02      9.68 o 
   0   1  27        7.22       18.12      8.94 o 
   1   1  27      117.24      102.97     14.09 o 
  -1   2  27       17.98       36.88     10.45 o 
   0   2  27      230.85      236.83     19.86 o 
   1   2  27       15.30       15.92      9.50 o 
  -1   3  27        6.94       15.94      8.85 o 
   0   3  27       34.22       32.89      9.92 o 
   1   3  27       51.27       42.45     11.30 o 
   0   4  27       19.61        5.57      8.33 o 
                                                 
